# Supplementary material for: Cortical thickness distinguishes between major depression and schizophrenia in adolescents
Source: BMC Psychiatry. 2021 Jul 20;21:361. doi: 10.1186/s12888-021-03373-1 (PMC8293570; doi:10.1186/s12888-021-03373-1)
Supplement: Supplementary file 3 — Additional file 3: Supplementary Table 3. The processed data supporting the conclusions of this article (cortical thickness). [file 12888_2021_3373_MOESM3_ESM.xlsx]

## Sheet: thickness
Supplementary Table 3. The processed data supporting the conclusions of this article (cortical thickness).
sub	group	gender	age	lh_bankssts_thickness	lh_caudalanteriorcingulate_thickness	lh_caudalmiddlefrontal_thickness	lh_cuneus_thickness	lh_entorhinal_thickness	lh_fusiform_thickness	lh_inferiorparietal_thickness	lh_inferiortemporal_thickness	lh_isthmuscingulate_thickness	lh_lateraloccipital_thickness	lh_lateralorbitofrontal_thickness	lh_lingual_thickness	lh_medialorbitofrontal_thickness	lh_middletemporal_thickness	lh_parahippocampal_thickness	lh_paracentral_thickness	lh_parsopercularis_thickness	lh_parsorbitalis_thickness	lh_parstriangularis_thickness	lh_pericalcarine_thickness	lh_postcentral_thickness	lh_posteriorcingulate_thickness	lh_precentral_thickness	lh_precuneus_thickness	lh_rostralanteriorcingulate_thickness	lh_rostralmiddlefrontal_thickness	lh_superiorfrontal_thickness	lh_superiorparietal_thickness	lh_superiortemporal_thickness	lh_supramarginal_thickness	lh_frontalpole_thickness	lh_temporalpole_thickness	lh_transversetemporal_thickness	lh_insula_thickness	rh_bankssts_thickness	rh_caudalanteriorcingulate_thickness	rh_caudalmiddlefrontal_thickness	rh_cuneus_thickness	rh_entorhinal_thickness	rh_fusiform_thickness	rh_inferiorparietal_thickness	rh_inferiortemporal_thickness	rh_isthmuscingulate_thickness	rh_lateraloccipital_thickness	rh_lateralorbitofrontal_thickness	rh_lingual_thickness
patient_con_sub01	con	2	13	2.904	2.811	2.775	1.795	3.53	2.848	2.646	2.789	2.662	2.143	2.438	1.915	2.426	2.971	2.385	2.689	2.488	2.746	2.334	1.575	2.051	2.736	2.72	2.524	2.625	2.36	2.897	2.326	2.746	2.702	2.787	2.771	2.467	2.945	2.685	2.698	2.695	1.941	3.377	2.632	2.521	2.726	2.491	2.113	2.552	1.875
patient_con_sub02	con	1	17	2.681	2.95	2.488	1.934	3.375	2.854	2.49	3.024	2.134	2.156	2.347	2.04	2.229	2.76	2.61	2.398	2.724	2.497	2.415	1.669	2.057	2.669	2.633	2.402	2.626	2.238	2.654	2.211	3.02	2.665	2.736	3.89	2.415	2.998	2.509	2.473	2.513	1.976	3.67	2.873	2.437	2.807	2.366	2.263	2.539	1.97
patient_con_sub03	con	1	12	2.654	2.809	2.739	2.161	3.243	2.738	2.469	2.753	2.633	2.015	2.535	2.11	2.221	2.88	2.941	2.522	2.427	3.048	2.423	1.911	2.037	2.726	2.513	2.338	2.37	2.314	2.732	2.241	2.52	2.58	2.466	3.539	2.296	3.088	2.355	2.64	2.716	1.997	3.335	2.738	2.53	2.546	2.898	2.217	2.578	2.191
patient_con_sub04	con	2	19	2.701	2.568	2.556	1.94	2.874	2.77	2.518	2.831	2.472	2.099	2.618	2.117	2.358	3.038	2.19	2.389	2.417	2.59	2.43	1.65	2.131	2.513	2.563	2.392	2.577	2.37	2.701	2.207	2.748	2.613	2.768	3.712	2.588	3.051	2.537	2.566	2.589	1.883	3.172	2.786	2.469	2.699	2.409	2.09	2.722	1.988
patient_con_sub05	con	1	14	2.62	2.87	2.79	2.023	3.162	2.864	2.669	2.808	2.905	2.079	2.563	2.212	2.339	3.035	2.547	2.582	2.691	2.638	2.415	1.863	2.142	2.849	2.716	2.56	2.801	2.42	2.834	2.306	2.743	2.642	3.242	3.094	2.442	3.148	2.82	2.926	2.807	1.857	3.725	2.789	2.629	2.81	2.809	2.278	2.757	2.133
patient_con_sub06	con	1	18	2.292	2.3	2.715	2.004	3.237	2.683	2.455	2.663	2.455	2.141	2.468	2.063	2.33	2.614	2.54	2.43	2.375	2.615	2.308	1.773	2.005	2.551	2.535	2.346	2.484	2.266	2.627	2.172	2.403	2.474	2.494	2.944	2.079	2.874	2.536	2.395	2.514	1.882	3.022	2.569	2.475	2.127	2.276	2.17	2.366	2.13
patient_con_sub07	con	2	15	2.643	2.761	2.639	1.983	3.036	2.65	2.575	2.61	2.355	2.203	2.498	2.058	2.296	2.728	2.917	2.389	2.603	2.714	2.422	1.967	2.054	2.466	2.574	2.338	2.64	2.287	2.71	2.166	2.878	2.447	3.129	3.356	2.76	2.891	2.601	2.555	2.688	1.911	3.224	2.691	2.467	2.512	2.334	2.363	2.439	2.054
patient_con_sub08	con	1	12	2.897	3.035	2.864	2.075	3.543	3.09	2.853	3.102	2.695	2.358	2.688	2.494	2.583	3.202	2.805	2.932	2.79	2.919	2.546	2.122	2.318	2.81	2.78	2.604	3.226	2.632	3.024	2.473	3.066	2.819	3.147	3.096	2.751	3.184	2.929	2.438	2.798	2.11	3.284	3.032	2.836	2.845	2.635	2.517	2.845	2.445
patient_con_sub09	con	2	19	2.421	2.766	2.56	2.024	2.911	2.775	2.34	2.575	2.671	2.295	2.391	2.177	2.283	2.854	2.912	2.401	2.667	2.468	2.417	1.876	2.063	2.615	2.514	2.315	2.593	2.297	2.743	2.263	2.742	2.587	3.602	3.095	2.621	3.082	2.673	2.637	2.687	1.979	3.387	2.852	2.378	2.733	2.518	2.277	2.602	2.032
patient_con_sub10	con	2	19	2.52	2.836	2.933	1.968	3.643	2.989	2.62	2.846	2.735	2.194	2.666	2.114	2.468	2.938	2.489	2.765	2.778	3.107	2.698	1.928	2.231	2.713	2.86	2.499	2.949	2.596	2.95	2.343	2.778	2.705	3.335	3.044	2.397	2.986	2.625	2.935	2.887	1.964	3.1	2.85	2.631	2.732	2.514	2.208	2.673	1.909
patient_con_sub11	con	2	19	2.573	2.543	2.779	2.153	2.678	2.848	2.798	2.89	2.627	2.433	2.479	2.071	2.461	2.949	2.774	2.864	2.696	2.756	2.474	1.95	2.136	2.417	2.728	2.559	2.669	2.532	2.984	2.567	2.887	2.912	3.39	2.819	2.317	2.783	2.509	3.011	2.959	2.34	2.94	2.813	2.747	2.958	2.66	2.391	2.664	2.269
patient_con_sub12	con	1	19	2.594	2.879	2.7	1.909	2.613	2.841	2.496	2.711	2.143	2.218	2.643	2.093	2.397	2.755	2.579	2.426	2.547	2.557	2.41	1.91	2.048	2.608	2.577	2.413	2.987	2.343	2.801	2.223	2.657	2.645	2.911	2.26	2.029	3.051	2.444	2.86	2.672	2.126	3.032	2.759	2.587	2.615	2.218	2.225	2.459	2.236
patient_con_sub13	con	1	13	2.583	2.437	2.939	1.992	2.564	2.701	2.509	2.759	2.566	1.97	2.646	2.138	2.368	3.04	2.754	2.367	2.603	2.629	2.536	1.761	2.202	2.684	2.675	2.426	2.782	2.596	2.876	2.274	2.654	2.734	2.865	3.008	2.48	2.939	2.584	2.793	2.801	2.151	2.775	2.736	2.474	2.817	2.55	2.065	2.65	2.132
patient_con_sub14	con	1	13	2.41	2.776	2.666	1.803	2.479	2.784	2.464	2.706	2.906	2.018	2.436	2.227	2.314	2.882	2.294	2.54	2.555	2.541	2.436	1.636	2.163	2.816	2.696	2.517	2.584	2.4	2.889	2.248	2.568	2.561	3.46	2.98	2.324	3.094	2.451	2.588	2.691	1.816	3.371	2.813	2.511	2.707	2.714	2.105	2.653	1.945
patient_con_sub15	con	2	19	2.55	2.601	2.743	1.97	3.599	2.784	2.505	2.757	2.331	2.069	2.525	2.006	2.438	2.894	2.884	2.715	2.575	2.816	2.343	1.763	2.246	2.718	2.667	2.439	2.599	2.393	2.852	2.32	2.741	2.675	2.549	3.333	2.316	3.09	2.664	2.428	2.791	1.945	3.575	2.86	2.53	2.719	2.583	2.074	2.505	2.04
patient_con_sub16	con	1	11	2.837	2.697	2.808	2.06	3.012	2.733	2.715	2.865	2.446	2.216	2.601	2.207	2.323	2.966	2.769	2.719	2.711	2.633	2.491	1.681	2.283	2.685	2.709	2.702	2.614	2.548	2.959	2.601	2.967	2.852	2.104	3.482	2.749	2.742	3.011	2.346	2.886	2.108	2.948	2.769	2.738	2.797	2.447	2.257	2.484	2.215
patient_con_sub17	con	1	16	2.692	2.786	2.78	2.048	3.083	2.913	2.669	2.77	2.335	2.436	2.591	2.007	2.327	2.982	2.976	2.608	2.752	2.614	2.437	1.871	2.044	2.844	2.638	2.549	2.473	2.318	2.811	2.386	2.625	2.655	2.715	3.184	2.248	2.927	2.634	3.324	2.534	2.04	3.217	2.735	2.468	2.602	2.339	2.212	2.747	2.015
patient_con_sub18	con	2	10	2.708	2.824	2.896	2.291	3.457	2.816	2.741	2.832	2.65	2.445	2.492	2.028	2.645	3.035	2.936	2.695	2.755	2.993	2.512	1.919	2.391	2.643	2.823	2.631	3.057	2.542	3.013	2.543	2.79	2.752	2.767	3.184	2.551	2.803	2.68	2.401	2.987	2.045	3.722	2.8	2.639	2.702	2.629	2.446	2.68	2.083
patient_con_sub19	con	1	20	2.539	2.587	2.645	2.084	3.674	2.726	2.45	2.857	2.185	2.267	2.404	2.059	2.456	2.932	2.478	2.508	2.626	2.337	2.524	1.821	2.19	2.445	2.663	2.432	2.713	2.264	2.775	2.234	2.922	2.639	2.863	3.014	2.457	2.777	2.523	2.637	2.592	1.959	3.225	2.68	2.503	2.804	2.307	2.186	2.652	2.14
patient_con_sub20	con	2	12	2.554	3.051	2.626	2.131	3.14	2.865	2.604	2.776	2.894	2.223	2.392	2.178	2.316	2.761	2.817	2.493	2.493	2.107	2.522	1.84	2.016	2.913	2.494	2.618	2.621	2.307	2.649	2.286	2.609	2.55	3.22	3.15	2.208	2.834	2.464	2.801	2.557	2.344	3.381	2.836	2.664	3.032	2.827	2.296	2.857	2.328
patient_con_sub21	con	1	15	2.62	3.049	2.404	1.893	2.88	2.704	2.389	2.763	2.739	1.898	2.414	2.017	2.292	2.89	2.611	2.438	2.535	2.865	2.454	1.682	2.095	2.77	2.555	2.466	2.43	2.226	2.65	2.125	2.637	2.591	2.968	2.756	2.184	3.078	2.448	2.819	2.739	1.87	3.217	2.586	2.411	2.702	2.586	2.186	2.761	2.082
patient_con_sub22	con	1	14	2.695	2.692	2.43	1.942	3.306	2.835	2.718	2.684	2.646	2.261	2.447	2.163	2.408	2.66	2.773	2.552	2.458	2.765	2.42	1.762	2.084	2.496	2.679	2.463	2.32	2.253	2.724	2.268	2.548	2.626	3.268	3.312	2.265	2.813	2.572	2.433	2.785	2.059	3.344	2.819	2.581	2.769	2.373	2.215	2.608	1.982
patient_con_sub23	con	2	16	2.637	2.928	2.738	2.027	3.352	3.027	2.646	2.868	2.615	2.306	2.488	2.21	2.566	2.82	2.413	2.641	2.556	2.545	2.555	1.895	2.172	2.761	2.623	2.555	2.653	2.378	2.993	2.289	2.805	2.658	2.839	3.541	2.602	2.896	2.707	2.514	2.774	2.078	3.174	2.801	2.642	2.641	2.959	2.359	2.375	2.184
patient_con_sub24	con	1	14	2.594	2.934	2.849	2.162	2.84	3.011	2.752	2.764	2.702	2.212	2.623	2.388	2.432	2.89	2.205	2.651	2.879	2.492	2.509	1.753	2.171	2.958	2.724	2.667	2.717	2.474	3.133	2.378	2.919	2.84	2.822	3.488	2.616	3.024	2.718	2.808	2.756	2.323	3.088	2.84	2.64	2.648	2.994	2.248	2.682	2.268
patient_con_sub25	con	2	19	2.457	2.966	2.59	2.127	2.785	2.744	2.681	2.864	2.715	2.327	2.439	2.186	2.079	3.056	2.568	2.436	2.605	2.632	2.539	2.064	2.171	2.7	2.623	2.503	2.596	2.456	2.851	2.303	2.964	2.596	3.434	3.26	2.39	2.836	2.649	2.586	2.697	1.804	3.246	2.877	2.566	2.888	3.05	2.295	2.464	2.09
patient_con_sub26	con	2	17	2.455	2.923	2.635	1.994	3.438	2.798	2.608	2.806	2.776	2.198	2.458	2.25	2.359	2.837	2.765	2.554	2.529	2.548	2.35	2.019	2.136	2.867	2.655	2.471	2.623	2.377	2.758	2.288	2.759	2.712	2.97	2.659	2.502	2.839	2.62	2.543	2.84	1.981	3.804	2.863	2.55	2.671	2.368	2.204	2.577	2.176
patient_con_sub27	con	2	19	2.402	2.692	2.559	1.877	3.509	2.843	2.564	2.877	2.669	2.012	2.51	2.039	2.306	2.923	3.041	2.545	2.499	2.694	2.343	1.713	2.113	2.644	2.678	2.381	2.563	2.285	2.756	2.298	2.8	2.646	2.431	3.492	2.539	2.933	2.557	2.627	2.676	1.912	3.397	2.776	2.429	2.807	2.577	2.244	2.446	2.237
patient_con_sub28	con	2	18	2.593	2.485	2.525	1.928	3.296	2.86	2.402	2.795	2.328	2.124	2.386	2.143	2.401	2.778	2.774	2.384	2.496	2.651	2.409	1.722	2.041	2.426	2.516	2.218	2.77	2.211	2.681	2.174	2.694	2.548	2.509	2.839	2.418	3.008	2.727	2.537	2.668	1.84	2.959	2.603	2.478	2.735	2.848	2.122	2.714	2.103
patient_con_sub29	con	2	18	2.614	2.402	2.528	1.88	2.71	2.628	2.34	2.53	2.354	2.031	2.378	2.166	2.204	2.652	2.205	2.397	2.424	2.645	2.457	1.805	1.981	2.673	2.51	2.288	2.286	2.325	2.677	2.216	2.45	2.406	2.606	2.272	2.128	2.822	2.405	2.75	2.624	2.015	3.086	2.612	2.309	2.382	2.441	2.13	2.603	2.12
patient_con_sub30	con	1	19	2.766	3.129	2.466	2.118	2.859	2.971	2.516	2.931	2.391	2.2	2.428	2.105	2.437	3.034	2.735	2.449	2.541	2.742	2.478	1.998	2.099	2.776	2.575	2.358	2.88	2.367	2.789	2.229	2.79	2.665	2.518	3.795	2.574	3.262	2.723	3.022	2.457	2.053	3.768	2.945	2.478	2.792	2.513	2.239	2.652	2.103
patient_con_sub31	con	2	20	2.78	2.459	2.623	2.026	3.053	2.944	2.52	2.895	2.697	2.2	2.344	1.975	2.437	2.857	2.947	2.466	2.431	2.93	2.471	1.704	2.211	2.568	2.663	2.445	2.249	2.362	2.856	2.253	2.996	2.615	3.206	3.44	2.348	2.933	2.77	2.638	2.576	2.019	3.71	3.116	2.675	3.193	2.912	2.43	2.579	2.072
patient_con_sub32	con	2	19	2.465	2.64	2.538	1.859	3.599	2.789	2.362	2.652	2.437	2.073	2.473	2.174	2.288	2.663	2.839	2.599	2.485	2.559	2.444	1.856	2.201	2.579	2.608	2.299	2.752	2.304	2.62	2.172	2.621	2.501	2.7	3.709	2.326	2.979	2.32	2.196	2.581	1.996	3.954	2.723	2.302	2.455	2.127	1.941	2.626	2.042
patient_con_sub33	con	2	18	2.365	2.685	2.457	1.913	3.033	2.903	2.449	2.727	2.206	2.334	2.341	2.083	2.202	2.702	2.3	2.385	2.431	2.681	2.211	1.727	2.111	2.433	2.585	2.423	2.821	2.337	2.668	2.2	2.619	2.616	2.978	3.787	2.23	3.054	2.591	2.46	2.517	2.024	3.425	2.802	2.436	2.784	2.351	2.314	2.52	2.185
patient_con_sub34	con	2	19	2.388	2.608	2.757	1.934	3.224	2.745	2.486	2.475	2.619	1.983	2.357	1.971	2.2	2.836	2.476	2.533	2.584	2.714	2.378	1.729	2.085	2.574	2.646	2.346	2.538	2.389	2.816	2.223	2.565	2.584	2.856	3.491	2.109	2.82	2.481	2.633	2.651	1.869	3.311	2.741	2.425	2.761	2.535	1.984	2.398	2.145
patient_mdd_sub01	MD	2	14	2.33	2.557	2.468	1.94	3.267	2.629	2.439	2.658	2.548	2.083	2.463	2.129	2.431	2.758	2.531	2.37	2.449	2.725	2.356	1.803	2.094	2.498	2.542	2.349	2.612	2.308	2.604	2.235	2.576	2.628	2.863	3.073	2.41	3.116	2.421	2.366	2.478	2.053	3.799	2.749	2.304	2.537	2.156	2.088	2.347	2.055
patient_mdd_sub02	MD	1	14	2.688	1.991	2.651	2.022	2.618	2.743	2.468	2.789	2.145	2.223	2.516	2.069	2.324	2.909	2.434	2.635	2.53	2.502	2.516	1.758	2.154	2.582	2.72	2.552	2.186	2.425	2.837	2.171	2.614	2.506	2.518	2.787	2.431	2.992	2.547	2.322	2.642	2.175	2.721	2.865	2.511	2.996	2.286	2.361	2.478	2.071
patient_mdd_sub03	MD	2	18	2.715	2.749	2.453	2.236	2.687	2.476	2.442	2.832	2.345	2.393	2.613	1.866	2.25	2.622	2.253	2.229	2.503	2.857	2.51	1.928	1.939	2.411	2.447	2.208	2.584	2.458	2.65	2.297	2.398	2.47	2.965	3.631	2	3.142	2.199	2.693	2.496	2.14	3.935	2.512	2.382	2.738	2.798	2.302	2.564	1.808
patient_mdd_sub04	MD	2	15	2.608	2.157	2.685	2.012	3.431	2.672	2.51	2.552	2.486	1.918	2.459	2.05	2.219	2.833	2.837	2.544	2.561	2.771	2.288	1.96	2.143	2.509	2.804	2.424	2.624	2.395	2.798	2.24	2.648	2.597	2.474	3.046	2.074	3.068	2.877	2.111	2.709	2.069	3.39	2.652	2.53	2.619	2.442	2.156	2.446	2.177
patient_mdd_sub05	MD	2	16	2.801	2.89	2.786	2.17	2.84	2.898	2.739	3.132	2.552	2.416	2.695	2.179	2.616	3.137	3.07	2.562	2.625	3.034	2.542	1.879	2.172	2.896	2.725	2.508	2.996	2.481	2.863	2.478	2.788	2.833	2.729	3.336	2.567	3.079	2.615	2.615	2.706	2.145	3.678	3.028	2.603	2.928	2.639	2.266	2.883	2.122
patient_mdd_sub06	MD	2	20	2.186	2.619	2.547	2.079	3.343	2.736	2.387	2.581	2.458	2.094	2.627	2.217	2.431	2.801	2.6	2.409	2.451	2.614	2.36	1.803	2.08	2.458	2.601	2.282	2.659	2.36	2.65	2.219	2.6	2.424	2.739	3.533	2.504	3.17	2.31	2.599	2.417	2.066	3.843	2.701	2.39	2.512	2.408	2.028	2.66	2.254
patient_mdd_sub07	MD	1	19	2.44	2.665	2.736	2.211	3.572	2.801	2.416	2.664	2.314	2.076	2.571	2.15	2.535	2.82	2.954	2.474	2.495	2.784	2.306	2.011	2.046	2.534	2.637	2.354	2.403	2.342	2.728	2.152	2.691	2.511	2.149	3.08	2.292	2.984	2.361	2.265	2.522	2.025	3.59	2.832	2.2	2.747	2.394	2.183	2.62	2.246
patient_mdd_sub08	MD	1	12	2.663	2.517	2.737	2.123	2.711	2.889	2.67	2.843	2.688	2.306	2.535	2.335	2.528	2.908	2.748	2.706	2.6	2.769	2.548	1.968	2.105	2.918	2.654	2.533	2.512	2.491	2.912	2.416	2.639	2.683	2.804	2.131	2.391	3.093	2.737	2.582	2.825	2.111	2.916	2.737	2.545	2.708	2.672	2.351	2.707	2.358
patient_mdd_sub09	MD	2	20	2.529	2.881	2.646	2.057	3.266	2.685	2.553	2.687	2.498	2.143	2.466	2.125	2.189	2.866	3.004	2.547	2.338	2.795	2.345	1.85	2.122	2.733	2.404	2.381	2.371	2.288	2.76	2.284	2.703	2.558	2.207	3.452	2.356	2.801	2.387	2.386	2.495	2.08	3.121	2.67	2.468	2.641	2.604	2.202	2.64	2.13
patient_mdd_sub10	MD	1	15	2.333	2.369	2.81	2.048	2.991	2.847	2.484	2.722	2.552	2.18	2.629	2.2	2.382	2.877	2.636	2.66	2.686	2.788	2.559	1.86	2.136	2.591	2.649	2.511	2.412	2.464	2.868	2.329	2.658	2.638	2.182	2.817	2.641	3.041	2.354	2.391	2.658	2.131	3.515	2.665	2.525	2.657	2.458	2.277	2.776	2.088
patient_mdd_sub11	MD	2	16	2.56	2.386	2.624	1.805	3.411	2.704	2.488	2.826	2.26	2.129	2.495	2.113	2.421	3.007	2.572	2.34	2.394	2.538	2.536	1.582	2.037	2.597	2.533	2.384	2.757	2.456	2.921	2.27	2.677	2.736	2.965	2.926	2.207	2.943	2.647	2.361	2.742	1.895	3.336	2.674	2.5	2.738	2.454	2.092	2.593	2.042
patient_mdd_sub12	MD	1	14	2.651	3.061	2.504	1.886	2.915	2.752	2.648	2.83	2.613	2.111	2.621	2.077	2.478	2.911	2.895	2.414	2.567	2.68	2.543	1.919	2.087	2.775	2.581	2.402	2.713	2.371	2.714	2.238	2.764	2.621	2.61	3.277	2.394	2.972	2.645	3.081	2.465	1.893	3.561	2.809	2.467	2.837	2.457	2.172	2.674	1.873
patient_mdd_sub13	MD	2	15	2.269	2.629	2.538	1.825	2.775	2.53	2.451	2.557	2.482	2.142	2.385	1.969	2.336	2.696	2.526	2.446	2.443	2.734	2.34	1.67	1.983	2.569	2.534	2.364	2.465	2.343	2.726	2.166	2.376	2.419	2.876	2.469	2.447	2.635	2.493	2.199	2.61	1.878	3.052	2.622	2.471	2.619	2.48	2.003	2.547	1.939
patient_mdd_sub14	MD	2	16	2.575	3.168	2.474	1.978	2.715	2.716	2.468	2.794	2.599	2.134	2.507	1.861	2.436	2.928	3.072	2.318	2.535	2.45	2.464	1.635	1.989	2.731	2.558	2.333	2.727	2.254	2.638	2.22	2.693	2.477	2.749	3.269	2.246	3.051	2.726	2.73	2.557	1.972	3.394	2.718	2.277	2.673	2.177	2.102	2.626	1.864
patient_mdd_sub15	MD	1	18	2.499	2.598	2.613	1.944	2.746	2.968	2.544	2.765	2.499	2.143	2.366	1.976	2.439	2.928	2.286	2.575	2.601	2.719	2.279	1.634	1.988	2.831	2.659	2.459	2.66	2.37	2.796	2.24	2.598	2.703	3.146	2.726	2.371	2.996	2.546	2.356	2.722	1.927	3.675	3.024	2.514	2.702	2.2	2.007	2.472	2.062
patient_mdd_sub16	MD	2	17	2.43	2.547	2.627	1.893	3.031	2.82	2.494	2.708	2.559	1.998	2.533	2.094	2.405	2.87	2.569	2.696	2.608	2.56	2.393	2.031	2.114	2.519	2.693	2.566	2.69	2.297	2.752	2.123	2.802	2.603	2.024	3.682	2.638	3.086	2.68	2.772	2.73	2.012	2.998	2.784	2.492	2.854	2.203	2.187	2.796	2.208
patient_mdd_sub17	MD	1	18	2.655	2.447	2.733	2.251	3.132	2.913	2.609	2.797	2.524	2.286	2.51	2.239	2.526	3.107	2.506	2.723	2.635	2.762	2.469	2.151	2.171	2.534	2.755	2.453	2.572	2.49	2.893	2.366	2.777	2.669	2.879	2.406	2.339	3.288	2.709	2.522	3.061	2.293	3.341	3.035	2.529	2.77	2.604	2.166	2.693	2.388
patient_mdd_sub18	MD	2	13	2.468	2.654	2.533	1.823	3.047	2.742	2.549	2.592	2.579	1.996	2.608	2.022	2.366	2.778	3.105	2.445	2.472	2.59	2.403	1.658	2.032	2.706	2.521	2.418	2.744	2.264	2.674	2.303	2.416	2.607	2.665	2.629	2.126	2.693	2.499	2.733	2.703	1.862	2.883	2.835	2.495	2.678	2.673	2.089	2.53	2.065
patient_mdd_sub19	MD	2	14	2.366	2.735	2.935	2.125	2.542	2.73	2.564	2.792	2.53	2.172	2.567	2.08	2.376	3.099	2.438	2.558	2.683	2.979	2.431	1.798	2.01	2.872	2.744	2.525	2.45	2.534	3.044	2.374	2.805	2.707	3.282	2.923	2.432	2.961	2.688	2.437	2.918	1.954	3.267	2.831	2.504	2.633	2.305	2.222	2.552	2.102
patient_mdd_sub20	MD	2	17	2.444	2.639	2.193	1.827	3.168	2.63	2.415	2.781	2.495	2.128	2.42	2.202	1.987	2.733	2.36	2.364	2.292	2.428	2.192	1.944	1.937	2.739	2.405	2.243	2.347	2.155	2.489	2.055	2.421	2.43	2.293	2.738	2.132	2.777	2.271	2.228	2.432	2.022	3.019	2.586	2.388	2.654	2.311	2.173	2.455	2.044
patient_mdd_sub21	MD	1	15	2.676	2.605	2.744	2.02	2.722	2.71	2.666	2.713	2.632	2.063	2.627	2.074	2.447	2.833	2.398	2.667	2.606	2.58	2.572	1.746	2.267	2.696	2.713	2.537	2.732	2.541	2.822	2.324	2.683	2.65	2.737	2.537	2.372	3.024	2.74	2.357	2.786	2.117	3.384	2.734	2.665	2.748	2.595	2.231	2.694	2.068
patient_mdd_sub22	MD	1	12	2.742	2.901	2.749	2.14	3.871	3.027	2.598	2.988	2.484	2.23	2.616	2.019	2.279	3.049	2.735	2.588	2.631	2.712	2.482	1.888	2.176	2.757	2.671	2.482	2.593	2.346	2.753	2.286	2.844	2.669	2.674	3.694	2.399	3.189	2.732	2.492	2.642	1.924	3.957	2.975	2.455	3.028	2.584	2.126	2.766	2.109
patient_mdd_sub23	MD	2	14	2.616	2.652	2.831	2.224	3.411	3.045	2.796	2.767	2.929	2.259	2.742	2.278	2.458	2.981	2.42	2.521	2.584	2.882	2.386	1.796	2.304	2.752	2.775	2.573	2.282	2.443	2.894	2.399	2.635	2.701	2.632	2.701	2.201	3.137	2.665	2.711	2.821	1.946	3.592	2.887	2.683	2.964	2.748	2.358	2.8	2.07
patient_mdd_sub24	MD	1	17	2.518	2.494	2.842	1.92	2.575	2.522	2.487	2.531	2.406	2.122	2.521	2.026	2.299	2.87	2.792	2.54	2.636	2.458	2.499	1.669	2.193	2.445	2.749	2.374	2.533	2.549	2.865	2.307	2.629	2.526	2.92	2.59	2.178	3.253	2.527	2.278	2.695	2.022	2.895	2.467	2.442	2.593	2.681	2.183	2.546	2.176
patient_mdd_sub25	MD	2	16	2.561	2.205	2.811	2.04	3.292	2.855	2.655	2.834	2.466	2.182	2.406	2.276	2.53	3.156	2.654	2.552	2.553	2.737	2.537	1.999	2.369	2.586	2.731	2.514	2.538	2.512	2.808	2.408	3.04	2.767	3.049	2.874	2.605	3.097	2.614	2.325	2.654	2.241	2.83	2.822	2.628	2.868	2.571	2.445	2.629	2.328
patient_mdd_sub26	MD	1	16	2.568	2.616	2.689	2.027	3.71	2.901	2.436	2.996	2.349	2.097	2.845	2.002	2.586	2.9	2.858	2.527	2.746	2.807	2.547	1.769	2.06	2.736	2.66	2.395	2.921	2.465	2.887	2.202	2.99	2.74	2.978	4.165	2.443	3.411	2.529	2.828	2.607	2.006	3.798	2.802	2.443	2.938	2.358	2.143	2.963	1.996
patient_mdd_sub27	MD	1	17	3.152	2.282	2.574	2.069	3.466	2.956	2.602	2.846	2.663	2.329	2.436	2.234	2.556	3.041	2.749	2.44	2.552	2.446	2.378	1.736	2.192	2.651	2.678	2.503	2.33	2.461	2.803	2.41	2.759	2.766	3.131	2.994	2.79	3.305	2.763	2.261	2.722	1.903	3.497	2.833	2.595	2.691	2.779	2.318	2.546	2.094
patient_mdd_sub28	MD	2	17	2.467	3.048	2.577	1.826	3.416	2.718	2.409	2.933	2.639	1.972	2.507	1.819	2.238	2.933	2.858	2.441	2.432	2.624	2.376	1.614	2.091	2.694	2.528	2.341	2.704	2.277	2.666	2.149	2.878	2.526	2.758	3.655	2.566	3.05	2.511	3.004	2.63	1.874	3.846	2.84	2.426	2.877	2.687	2.016	2.615	1.893
patient_mdd_sub29	MD	1	12	2.368	2.573	2.536	1.911	3.063	2.708	2.352	2.527	2.29	2.138	2.349	2.219	2.319	2.871	2.871	2.397	2.414	2.569	2.248	1.905	1.967	2.755	2.411	2.388	2.294	2.186	2.646	2.156	2.546	2.532	2.335	2.505	2.369	2.722	2.369	2.571	2.576	2.095	3.254	2.598	2.344	2.687	2.437	2.112	2.762	2.249
patient_mdd_sub30	MD	2	12	2.623	2.547	2.696	2.198	3.034	2.898	2.654	2.811	2.728	2.186	2.477	2.326	2.517	3.104	2.7	2.462	2.622	2.787	2.477	1.92	2.174	2.761	2.543	2.493	2.454	2.404	2.937	2.416	2.673	2.735	3.19	2.906	2.883	3.111	2.675	2.669	2.578	2.154	3.144	2.858	2.495	2.713	2.586	2.318	2.656	2.38
patient_mdd_sub31	MD	2	19	2.483	2.36	2.599	1.998	2.542	2.739	2.5	2.596	2.27	2.066	2.425	2.044	2.232	2.872	2.492	2.62	2.348	2.876	2.519	1.796	2.178	2.343	2.637	2.348	2.207	2.419	2.741	2.193	2.733	2.53	2.838	2.402	2.245	2.681	2.697	2.149	2.631	1.931	2.678	2.655	2.399	2.6	2.404	2.052	2.308	2.055
patient_mdd_sub32	MD	2	18	2.632	2.535	2.896	2.125	3.324	2.793	2.654	2.755	2.59	2.12	2.575	2.098	2.499	3.142	2.455	2.768	2.749	2.777	2.505	1.8	2.242	2.57	2.772	2.721	2.86	2.448	2.923	2.418	2.757	2.783	2.761	2.977	2.303	2.97	2.445	2.407	2.88	2.135	2.874	2.619	2.587	2.437	2.519	2.228	2.645	2.239
patient_mdd_sub33	MD	1	16	2.542	2.141	2.509	1.965	3.28	2.742	2.252	2.67	2.217	1.977	2.218	2.144	2.421	2.595	2.798	2.305	2.316	2.645	2.257	1.79	2.053	2.275	2.463	2.238	2.289	2.349	2.665	2.177	2.647	2.549	2.679	3.148	2.225	3.139	2.467	2.388	2.527	1.991	3.855	2.603	2.261	2.485	2.329	1.984	2.352	2.313
patient_mdd_sub34	MD	2	16	2.236	2.421	2.794	1.989	2.998	2.62	2.598	2.743	2.496	2.196	2.537	2.133	2.552	2.807	2.591	2.503	2.412	2.818	2.259	2.076	2.189	2.733	2.552	2.487	2.59	2.471	2.79	2.374	2.371	2.656	2.98	2.714	2.428	2.924	2.449	2.033	2.719	1.956	3.275	2.517	2.525	2.633	2.734	2.329	2.593	2
patient_mdd_sub35	MD	1	17	2.729	2.744	2.591	1.804	3.586	3.044	2.503	3.042	2.414	2.235	2.538	2.146	2.343	2.972	2.359	2.575	2.671	2.49	2.512	1.817	2.137	2.655	2.682	2.473	2.826	2.457	2.758	2.292	2.826	2.72	3.027	3.285	2.439	3.191	2.628	2.743	2.536	1.884	3.678	2.858	2.373	2.865	2.16	2.057	2.712	2.023
patient_mdd_sub36	MD	2	18	2.4	2.425	2.69	2.039	3.476	2.851	2.559	2.902	2.29	2.134	2.347	2.225	2.321	2.989	2.781	2.346	2.444	2.592	2.447	2.024	2.079	2.607	2.659	2.305	2.405	2.274	2.609	2.238	2.587	2.511	2.782	3.331	2.346	3.02	2.224	2.417	2.461	2.156	2.841	2.835	2.339	2.736	2.431	2.296	2.578	2.25
patient_mdd_sub37	MD	2	17	2.543	2.221	2.796	2.048	3.164	2.791	2.498	2.857	2.326	2.087	2.58	2.227	2.505	2.902	2.12	2.577	2.652	2.851	2.496	1.863	2.27	2.657	2.787	2.371	2.187	2.61	2.888	2.276	2.799	2.636	2.972	3.39	2.415	3.14	2.496	2.355	2.812	2.082	3.168	2.898	2.431	2.831	2.503	2.176	2.654	2.219
patient_mdd_sub38	MD	2	17	2.668	2.695	2.757	2.189	2.784	3.011	2.685	3.015	2.644	2.218	2.63	2.427	2.576	3.232	2.289	2.716	2.496	2.591	2.453	1.809	2.052	2.718	2.671	2.594	2.858	2.51	2.866	2.481	2.715	2.742	3.179	3.387	2.45	3.128	2.661	2.902	2.765	2.124	3.452	2.886	2.612	2.814	2.548	2.263	2.614	2.272
patient_mdd_sub39	MD	1	18	2.53	2.202	2.329	1.911	3.073	2.729	2.274	2.571	2.721	1.896	2.323	2.034	2.308	2.762	2.725	2.31	2.336	2.49	2.347	1.652	1.885	2.285	2.414	2.04	2.246	2.151	2.581	1.994	2.6	2.42	2.57	3.021	2.284	2.535	2.35	1.896	2.569	1.806	3.057	2.801	2.128	2.477	2.345	1.996	2.595	2.057
patient_mdd_sub40	MD	2	20	2.411	2.3	2.579	1.874	3.511	2.746	2.579	2.816	2.155	2.111	2.565	2.107	2.369	3.038	2.727	2.343	2.574	2.888	2.371	1.651	2.033	2.596	2.551	2.394	2.779	2.401	2.786	2.169	2.619	2.673	2.872	3.696	2.533	3.061	2.695	2.427	2.646	1.963	3.236	2.859	2.508	2.901	2.259	2.218	2.569	2.154
patient_mdd_sub41	MD	2	16	2.514	2.458	2.539	1.837	2.781	2.895	2.419	2.783	2.363	2.142	2.648	2.15	2.434	2.863	2.522	2.665	2.653	2.462	2.557	1.692	2.11	2.755	2.809	2.419	2.852	2.459	2.903	2.34	2.645	2.578	2.225	3.456	2.599	3.293	2.498	2.543	2.689	1.932	3.525	2.777	2.423	2.89	2.356	2.148	2.408	2.18
patient_mdd_sub42	MD	2	19	2.474	2.73	2.571	1.857	2.99	2.805	2.477	2.893	2.46	2.088	2.516	1.915	2.383	2.942	2.534	2.47	2.572	2.412	2.362	1.709	2.155	2.634	2.638	2.364	2.262	2.37	2.772	2.203	2.736	2.636	2.385	3.766	2.281	3.013	2.354	2.4	2.548	1.832	2.808	2.735	2.539	2.703	2.353	2.351	2.607	1.824
patient_mdd_sub43	MD	2	15	2.7	2.703	2.894	2.007	3.325	2.996	2.592	3.037	2.858	2.04	2.797	2.274	2.695	3.247	2.529	2.71	2.68	2.873	2.534	1.745	2.195	2.523	2.728	2.5	3.053	2.493	3.002	2.309	2.921	2.736	2.85	3.463	2.419	3.213	2.724	2.485	2.861	2.065	3.539	3.031	2.569	2.875	2.72	2.155	2.771	2.144
patient_mdd_sub44	MD	1	17	2.312	2.846	2.81	2.035	2.893	2.738	2.487	2.821	2.29	2.154	2.551	2.158	2.518	2.891	2.633	2.462	2.489	2.816	2.328	1.803	2.05	2.62	2.594	2.528	2.601	2.434	2.885	2.323	2.723	2.731	3.05	3.485	2.213	2.712	2.709	2.643	2.79	2.037	3.771	2.782	2.511	2.83	2.252	2.232	2.576	2.091
patient_mdd_sub45	MD	2	16	2.693	2.542	2.728	2.055	3.311	2.851	2.644	2.766	2.538	2.187	2.646	2.136	2.529	2.854	3.08	2.61	2.53	2.781	2.448	1.91	2.256	2.568	2.647	2.462	2.863	2.507	2.853	2.383	2.85	2.629	2.976	3.602	2.486	2.88	2.422	2.252	2.815	2.096	3.355	2.736	2.598	2.647	2.475	2.318	2.625	2.211
patient_mdd_sub46	MD	2	15	2.468	2.78	2.682	2.118	3.306	2.789	2.43	2.723	2.503	2.113	2.48	2.443	2.307	2.866	3.465	2.542	2.605	2.68	2.39	1.886	2.079	2.842	2.651	2.453	3.116	2.384	2.737	2.278	2.731	2.512	2.871	2.636	2.385	2.746	2.647	2.719	2.582	2.214	3.261	2.855	2.46	2.827	2.373	2.408	2.594	2.431
patient_mdd_sub47	MD	2	17	2.565	2.836	2.593	2.061	2.971	2.785	2.553	2.747	2.288	2.161	2.603	2.082	2.354	2.866	2.66	2.539	2.623	2.708	2.501	1.756	2.209	2.873	2.761	2.504	2.721	2.5	2.814	2.378	2.929	2.677	2.786	3.113	2.653	3.088	2.753	2.73	2.717	2.182	3.266	2.956	2.526	2.837	2.353	2.326	2.786	2.303
patient_mdd_sub48	MD	2	17	2.557	2.069	2.676	2.095	3.022	2.684	2.571	2.89	2.604	2.142	2.78	2.062	2.35	2.798	2.845	2.699	2.614	2.61	2.583	1.77	2.237	2.733	2.779	2.522	2.683	2.403	2.775	2.316	2.691	2.597	2.51	3.261	2.326	3.284	2.487	2.382	2.605	2.159	3.895	2.626	2.484	2.563	2.403	2.141	2.547	1.91
patient_mdd_sub49	MD	1	16	2.11	2.582	2.577	1.825	3.066	2.734	2.391	2.672	2.476	2.045	2.496	2.158	2.398	2.819	2.845	2.411	2.482	2.783	2.263	1.653	2.065	2.52	2.608	2.311	2.815	2.416	2.7	2.117	2.542	2.469	2.637	3.439	2.376	2.777	2.434	2.169	2.604	1.937	3.316	2.787	2.359	2.579	2.453	2.212	2.419	1.984
patient_mdd_sub50	MD	1	14	2.519	2.213	2.625	1.949	2.775	2.745	2.541	2.654	2.851	2.233	2.346	2.075	2.416	2.951	2.642	2.365	2.444	2.759	2.476	1.648	2.153	2.833	2.51	2.43	2.462	2.474	2.758	2.267	2.717	2.63	2.882	3.399	2.366	2.887	2.586	2.72	2.865	2.058	2.792	2.706	2.531	2.773	2.815	2.344	2.551	2.087
patient_mdd_sub51	MD	1	18	2.64	2.645	2.621	2.055	3.12	2.955	2.512	3.025	2.814	2.224	2.478	2.161	2.501	3.114	2.724	2.654	2.594	2.587	2.481	1.76	2.083	2.713	2.604	2.518	2.775	2.263	2.677	2.245	2.824	2.579	2.478	3.865	2.367	3.079	2.521	2.522	2.584	2.071	3.078	2.875	2.399	2.862	2.608	2.061	2.66	2.173
patient_mdd_sub52	MD	2	16	2.479	2.435	2.514	1.848	3.094	2.75	2.437	2.812	2.166	2.04	2.494	2.045	2.374	2.882	2.727	2.302	2.554	2.46	2.33	1.858	1.953	2.277	2.434	2.192	2.656	2.275	2.629	2.033	2.581	2.367	2.783	3.134	2.54	3.008	2.303	2.529	2.425	1.78	3.778	2.582	2.246	2.586	2.288	2.008	2.589	2.053
patient_mdd_sub53	MD	1	18	2.706	2.538	2.637	1.863	2.807	2.791	2.511	2.693	2.658	2.137	2.496	2.084	2.486	3.045	2.345	2.344	2.686	2.458	2.439	1.764	2.008	2.711	2.555	2.406	2.55	2.305	2.774	2.174	2.702	2.617	2.772	2.826	2.368	3.049	2.193	2.191	2.734	1.909	4.172	2.901	2.555	2.835	2.659	2.24	2.68	2.241
patient_mdd_sub54	MD	1	17	2.648	2.454	2.536	2.018	3.091	2.744	2.555	2.812	2.321	2.212	2.279	1.928	2.53	2.902	2.694	2.454	2.506	2.478	2.35	1.558	1.939	2.72	2.478	2.355	2.514	2.13	2.557	2.092	2.629	2.534	2.302	3.329	2.362	2.942	2.683	2.482	2.413	1.906	3.613	2.778	2.436	2.77	2.506	2.219	2.551	2.092
patient_mdd_sub55	MD	2	17	2.688	2.813	2.575	1.921	2.967	2.728	2.473	2.977	2.499	2.195	2.539	2.15	2.301	2.858	2.227	2.366	2.495	2.554	2.405	1.597	2.053	2.7	2.585	2.342	2.815	2.381	2.748	2.225	2.792	2.478	2.522	3.855	2.466	2.916	2.724	2.69	2.453	1.867	3.702	2.742	2.451	3.181	2.504	2.202	2.638	2.077
patient_mdd_sub56	MD	1	17	2.654	2.398	2.44	1.785	3.08	2.813	2.44	2.948	2.547	1.879	2.603	1.862	2.472	3.035	2.304	2.267	2.416	2.473	2.388	1.686	2.196	2.523	2.433	2.287	2.541	2.405	2.526	2.051	2.878	2.523	2.857	4.119	2.269	2.748	2.816	2.129	2.251	1.796	3.474	2.758	2.504	2.934	2.519	1.997	2.641	1.79
patient_mdd_sub57	MD	2	19	2.596	2.873	2.702	2.031	3.799	2.709	2.581	2.687	2.559	2.37	2.729	2.184	2.514	2.887	3.102	2.634	2.633	2.7	2.631	1.743	2.139	2.677	2.63	2.406	2.923	2.477	2.851	2.299	2.829	2.721	3.18	3.674	2.349	3.026	2.576	2.574	2.853	2.072	3.918	2.926	2.52	3.001	2.63	2.243	2.675	2.127
patient_mdd_sub58	MD	1	15	2.42	2.12	2.302	1.77	2.492	2.699	2.454	2.753	2.301	2.066	2.244	1.892	2.179	2.885	2.307	2.344	2.432	2.587	2.323	1.603	1.956	2.678	2.391	2.34	2.448	2.292	2.564	2.113	2.461	2.504	2.278	2.554	1.943	2.873	2.092	2.501	2.599	1.762	2.473	2.592	2.337	2.493	2.355	2.058	2.52	1.869
patient_mdd_sub59	MD	1	15	2.243	2.315	2.736	1.871	2.952	2.717	2.414	2.674	2.564	2.108	2.579	2.069	2.313	2.82	2.527	2.345	2.608	2.892	2.42	1.646	2.123	2.625	2.622	2.321	2.276	2.398	2.742	2.235	2.693	2.503	2.363	3.357	2.251	2.885	2.313	2.402	2.641	1.866	3.235	2.708	2.449	2.704	2.521	2.177	2.68	2.013
patient_mdd_sub60	MD	2	17	2.634	2.63	2.527	2.053	2.807	2.847	2.528	2.638	2.531	2.327	2.354	2.233	2.234	2.804	2.69	2.543	2.372	2.83	2.397	1.833	2.131	2.602	2.513	2.474	2.55	2.237	2.624	2.307	2.856	2.579	2.89	3.647	2.275	2.781	2.516	2.452	2.746	1.974	3.109	2.857	2.408	2.716	2.359	2.319	2.58	2.267
patient_mdd_sub61	MD	1	12	2.625	2.641	2.609	1.927	2.962	2.69	2.553	2.948	2.313	2.202	2.553	2.089	2.572	3.102	2.558	2.52	2.571	2.67	2.222	1.529	1.997	2.674	2.527	2.475	2.612	2.284	2.646	2.187	2.528	2.672	2.781	3.237	1.936	3.062	2.666	2.62	2.648	1.858	3.282	2.587	2.475	2.686	2.663	2.057	2.619	1.981
patient_mdd_sub62	MD	1	19	2.712	3.052	2.445	1.946	3.098	3.008	2.336	3.044	2.594	2.034	2.674	2.03	2.59	3.072	2.589	2.486	2.574	2.81	2.437	1.695	2.169	2.585	2.651	2.343	3.136	2.373	2.765	2.215	2.862	2.6	2.748	3.75	2.442	3.33	2.529	2.538	2.533	1.935	3.177	2.813	2.376	2.75	2.316	2.049	2.594	2.082
patient_mdd_sub63	MD	2	17	2.452	2.9	2.453	2.02	3.395	2.764	2.451	2.758	2.163	2.052	2.596	2.11	2.321	2.946	2.799	2.421	2.572	2.645	2.352	1.893	2.092	2.515	2.594	2.29	2.564	2.253	2.641	2.232	2.743	2.461	1.947	3.2	2.475	2.828	2.546	2.462	2.593	1.989	2.974	2.74	2.321	2.533	2.274	2.04	2.54	2.095
patient_mdd_sub64	MD	2	17	2.231	2.515	2.71	2.041	3.15	2.889	2.628	2.827	2.582	2.22	2.465	2.02	2.501	2.975	2.595	2.488	2.57	2.717	2.436	1.634	2.046	2.821	2.749	2.433	2.767	2.41	2.803	2.45	2.849	2.525	3.005	2.59	2.251	2.91	2.744	2.495	2.684	2.215	3.808	2.847	2.524	2.804	2.359	2.369	2.715	2.283
patient_mdd_sub65	MD	2	17	2.92	2.212	2.782	2.109	3.086	2.641	2.554	2.765	2.282	2.23	2.734	2.167	2.272	3.014	2.49	2.515	2.773	2.763	2.577	2.028	2.145	2.494	2.703	2.475	2.318	2.545	2.883	2.309	2.698	2.597	3.376	2.557	2.728	2.83	2.533	2.294	2.714	2.162	3.038	2.696	2.531	2.792	2.38	2.254	2.707	2.221
patient_mdd_sub66	MD	1	16	2.368	2.059	2.634	1.993	2.925	2.726	2.549	2.765	2.652	2.168	2.395	2.173	2.374	2.653	2.869	2.379	2.382	2.811	2.273	2.005	2.076	2.316	2.52	2.264	2.401	2.438	2.647	2.277	2.734	2.554	2.565	2.947	2.457	2.88	2.35	2.17	2.621	1.973	2.971	2.715	2.395	2.76	2.697	2.361	2.481	2.167
patient_mdd_sub67	MD	2	13	2.383	2.112	2.584	2.015	3.03	2.647	2.41	2.553	2.303	2.104	2.45	2.153	2.338	2.707	2.528	2.287	2.371	2.513	2.235	1.998	2.034	2.551	2.458	2.321	2.517	2.211	2.606	2.205	2.601	2.468	2.614	2.613	2.313	2.798	2.487	2.569	2.479	2.158	3.184	2.578	2.456	2.415	2.621	2.22	2.549	2.368
patient_scz_sub01	SCZ	1	14	2.527	2.678	2.508	1.928	3.273	2.715	2.555	3.048	3.127	2.445	2.591	2.079	2.557	2.844	2.795	2.627	2.532	2.568	2.546	1.689	2.206	2.832	2.66	2.538	2.788	2.617	2.953	2.278	2.802	2.743	2.914	2.206	2.393	2.922	2.629	2.902	2.63	1.925	3.187	2.703	2.511	2.969	2.375	2.165	2.583	1.943
patient_scz_sub02	SCZ	2	15	2.381	2.537	2.776	1.904	3.355	2.885	2.491	2.683	2.124	2.131	2.619	2.088	2.367	2.862	2.872	2.47	2.581	2.623	2.538	1.569	1.981	2.45	2.697	2.396	2.796	2.524	2.878	2.252	2.477	2.602	3.196	3.268	2.364	2.666	2.432	2.511	2.741	1.997	3.211	2.696	2.506	2.765	2.506	2.121	2.639	2.09
patient_scz_sub03	SCZ	2	17	2.537	3.033	2.642	2.075	3.12	2.824	2.481	2.87	2.157	2.068	2.495	2.082	2.37	3.028	2.33	2.448	2.678	2.692	2.451	1.714	2.092	2.556	2.655	2.375	2.694	2.306	2.656	2.239	2.66	2.58	2.55	2.889	2.563	3.02	2.53	2.566	2.665	2.055	3.797	2.677	2.487	2.741	2.444	2.043	2.521	2.059
patient_scz_sub04	SCZ	2	17	2.519	2.973	2.542	1.876	3.156	2.701	2.452	2.476	2.243	2.03	2.436	2.053	2.475	2.881	2.652	2.463	2.436	2.729	2.354	1.807	1.948	2.558	2.597	2.213	2.719	2.356	2.694	2.226	2.698	2.554	2.57	3.167	2.276	2.939	2.474	2.453	2.608	2.058	3.777	2.7	2.443	2.644	2.16	2.079	2.612	2.149
patient_scz_sub05	SCZ	1	14	2.489	2.634	2.647	1.946	3.055	2.648	2.368	2.606	2.389	1.998	2.307	2.064	2.501	2.813	2.221	2.412	2.428	2.517	2.36	1.781	2.056	2.716	2.56	2.241	2.755	2.296	2.65	2.117	2.599	2.615	2.781	2.961	2.572	2.972	2.55	2.451	2.589	2.009	3.574	2.581	2.403	2.708	2.362	2.061	2.397	2.082
patient_scz_sub06	SCZ	1	16	2.411	2.301	2.647	1.994	2.945	2.582	2.449	2.521	2.33	2.216	2.543	2.006	2.531	2.682	2.757	2.603	2.449	2.607	2.431	1.723	2.074	2.444	2.615	2.413	2.525	2.392	2.776	2.299	2.588	2.589	2.367	2.829	2.43	2.833	2.593	2.055	2.579	1.923	3.308	2.5	2.359	2.644	2.228	2.079	2.455	1.969
patient_scz_sub07	SCZ	1	17	2.569	2.481	2.721	2.008	2.862	2.642	2.475	2.765	2.571	2.214	2.473	1.846	2.338	2.846	2.694	2.444	2.642	2.691	2.405	1.483	1.939	2.725	2.548	2.555	2.703	2.545	2.905	2.324	2.642	2.64	3.122	2.502	2.245	2.831	2.469	2.192	2.667	1.963	3.282	2.763	2.503	2.597	2.521	2.112	2.604	1.935
patient_scz_sub08	SCZ	2	15	2.606	2.761	2.337	1.888	3.001	2.473	2.263	2.472	2.447	2.046	2.323	2.063	2.304	2.904	2.555	2.096	2.457	2.64	2.254	1.86	1.969	2.461	2.35	2.132	2.549	2.235	2.628	2.019	2.628	2.511	2.812	3.44	2.452	2.841	2.152	2.836	2.341	2.006	3.867	2.297	2.208	2.527	2.463	2.06	2.501	2.055
patient_scz_sub09	SCZ	1	16	2.406	2.448	2.653	2.057	3.284	2.713	2.394	2.648	2.095	2.05	2.509	2.346	2.323	2.699	2.679	2.723	2.501	2.512	2.323	1.973	2.073	2.276	2.571	2.282	2.147	2.308	2.727	2.145	2.518	2.466	2.404	3.146	2.371	3.153	2.357	2.272	2.66	1.941	3.596	2.618	2.279	2.579	2.124	2.353	2.677	2.391
patient_scz_sub10	SCZ	2	17	2.379	2.815	2.378	1.846	2.818	2.809	2.392	2.7	2.191	2.029	2.466	1.973	2.34	2.825	2.945	2.608	2.476	2.694	2.242	1.724	1.979	2.602	2.56	2.316	2.279	2.308	2.699	2.155	2.7	2.472	2.845	3.556	2.502	2.83	2.219	2.25	2.62	1.851	3.531	2.625	2.345	2.663	2.641	1.93	2.56	2.108
patient_scz_sub11	SCZ	1	13	2.387	2.652	2.704	2.031	2.869	2.955	2.627	2.847	2.55	2.201	2.485	2.268	2.499	2.861	2.99	2.442	2.546	2.446	2.499	1.945	2.09	2.661	2.508	2.648	2.693	2.388	2.821	2.291	2.682	2.708	2.624	3.277	2.196	3.095	2.54	2.64	2.76	2.199	3.396	2.903	2.583	2.722	2.461	2.164	2.474	2.289
patient_scz_sub12	SCZ	1	18	2.464	2.819	2.662	1.828	2.92	2.992	2.503	3.131	2.57	2.255	2.499	1.981	2.343	3.066	2.761	2.576	2.72	2.587	2.481	1.747	2.104	2.661	2.663	2.472	2.865	2.364	2.754	2.245	2.927	2.706	3.2	3.848	2.593	3.149	2.659	2.54	2.623	1.848	2.738	2.683	2.482	3.031	2.506	2.261	2.664	1.996
patient_scz_sub13	SCZ	1	18	2.65	2.429	2.688	1.956	2.93	2.778	2.54	2.921	2.625	2.251	2.385	2.32	2.36	2.88	2.59	2.422	2.638	2.637	2.169	1.815	2.123	2.576	2.739	2.421	2.608	2.394	2.775	2.183	2.562	2.547	2.909	2.788	2.402	2.972	2.606	2.277	2.695	2.178	3.744	2.747	2.534	2.798	2.461	2.279	2.79	2.215
patient_scz_sub14	SCZ	2	18	2.706	2.964	2.347	2.037	3.005	2.664	2.596	2.767	2.391	2.283	2.356	2.074	2.261	2.735	2.728	2.478	2.651	2.635	2.49	1.746	2.008	2.805	2.553	2.432	2.398	2.374	2.726	2.314	2.591	2.652	2.563	3.02	2.418	2.771	2.323	2.929	2.328	1.964	3.495	2.61	2.374	2.794	2.457	2.114	2.52	2.168
patient_scz_sub15	SCZ	2	17	2.277	2.178	2.699	1.842	3.025	2.795	2.383	2.861	2.799	2.194	2.525	2.244	2.332	2.75	2.424	2.397	2.311	2.414	2.372	1.764	2.072	2.259	2.541	2.361	2.128	2.245	2.667	2.314	2.582	2.512	2.403	3.041	2.325	2.612	2.353	2.152	2.735	2.04	3.576	2.616	2.472	2.616	2.74	2.193	2.648	2.017
patient_scz_sub16	SCZ	2	13	2.762	2.293	2.673	2.077	2.827	2.873	2.617	2.856	2.958	2.208	2.636	2.121	2.566	3.065	3.197	2.689	2.647	2.769	2.457	1.578	2.147	2.867	2.694	2.517	2.687	2.482	2.865	2.374	2.868	2.741	3.003	2.696	2.533	3.253	2.574	2.853	2.816	1.879	3.501	2.961	2.494	2.767	2.821	2.253	2.75	2.034
patient_scz_sub17	SCZ	2	17	2.389	2.93	2.676	1.769	2.558	2.782	2.557	2.762	2.48	2.096	2.572	1.892	2.315	2.96	2.759	2.221	2.319	2.652	2.321	1.84	2.01	2.742	2.54	2.343	2.521	2.442	2.725	2.218	2.495	2.506	2.738	2.463	2.156	3.007	2.462	2.715	2.743	1.927	3.07	2.722	2.527	2.518	2.13	2.151	2.499	1.855
patient_scz_sub18	SCZ	1	14	2.363	2.776	2.529	2.183	3.176	2.953	2.64	2.999	2.884	2.316	2.38	2.376	2.411	2.937	2.453	2.581	2.477	2.556	2.483	1.953	1.971	2.944	2.468	2.446	2.16	2.391	2.666	2.204	2.552	2.628	2.842	2.808	2.312	3.049	2.46	2.348	2.725	2.244	2.882	2.9	2.545	2.781	2.96	2.476	2.897	2.332
patient_scz_sub19	SCZ	1	16	2.597	2.237	2.455	2.063	3.355	2.969	2.512	2.88	2.508	2.125	2.558	2.111	2.458	3.043	3.042	2.418	2.416	2.39	2.278	1.89	1.912	2.625	2.542	2.323	2.601	2.327	2.642	2.185	2.725	2.476	2.668	3.427	2.513	3.025	2.526	2.332	2.439	2.012	3.198	2.752	2.395	2.811	2.337	2.179	2.574	2.016
patient_scz_sub20	SCZ	1	19	2.46	2.081	2.22	1.896	3.172	2.762	2.304	2.915	2.588	1.996	2.436	1.839	2.266	2.716	2.437	2.02	2.301	2.507	2.246	1.546	1.72	2.678	2.245	2.206	2.348	2.087	2.458	1.977	2.518	2.27	2.532	3.105	1.86	2.647	2.405	2.892	2.36	1.795	3.116	2.69	2.268	2.62	2.385	1.975	2.259	1.954
patient_scz_sub21	SCZ	2	17	2.459	2.323	2.42	1.882	3.708	2.652	2.284	2.558	2.598	1.931	2.399	2.026	2.182	2.819	2.725	2.47	2.392	2.404	2.277	1.686	1.985	2.613	2.512	2.231	2.369	2.162	2.608	2.06	2.562	2.44	2.492	3.023	2.332	3.078	2.396	2.575	2.537	1.677	3.549	2.676	2.404	2.69	2.357	2.05	2.442	1.924
patient_scz_sub22	SCZ	2	19	2.326	2.546	2.569	1.996	3.6	2.671	2.407	2.553	2.062	2.034	2.589	2.057	2.286	2.646	2.877	2.451	2.509	2.657	2.344	1.77	2.082	2.518	2.536	2.281	2.22	2.251	2.639	2.088	2.351	2.371	2.642	3.26	2.148	3.146	2.257	2.454	2.78	2.015	3.721	2.547	2.354	2.508	2.24	2.078	2.783	2.088
patient_scz_sub23	SCZ	2	14	2.385	2.624	2.389	1.996	2.718	2.812	2.547	2.844	2.68	1.995	2.59	2.068	2.637	2.873	2.258	2.343	2.298	2.448	2.373	1.745	1.904	2.709	2.479	2.364	2.633	2.165	2.707	2.228	2.587	2.577	2.679	3.382	2.145	2.914	2.233	2.31	2.646	1.843	3.179	2.805	2.465	2.726	2.403	2.163	2.603	2.064
patient_scz_sub24	SCZ	2	15	2.472	2.577	2.715	1.961	3.138	2.671	2.598	2.687	3.072	2.126	2.673	2.174	2.714	2.836	2.45	2.625	2.686	2.855	2.561	1.83	2.323	2.585	2.808	2.545	2.924	2.549	2.93	2.471	2.602	2.777	3.162	3.675	2.413	3.186	2.609	2.733	2.774	1.884	3.328	2.661	2.645	2.586	2.938	2.213	2.562	2.167
patient_scz_sub25	SCZ	1	19	2.408	2.43	2.609	1.96	2.814	2.795	2.428	2.66	2.443	2.004	2.578	2.004	2.281	2.762	2.414	2.4	2.533	2.668	2.444	1.891	2.259	2.524	2.617	2.366	2.799	2.297	2.702	2.232	2.749	2.591	2.796	3.656	2.481	2.934	2.502	2.831	2.586	1.958	3.15	2.719	2.422	2.407	2.469	2.144	2.598	2.011
patient_scz_sub26	SCZ	2	17	2.391	2.501	2.564	1.98	2.599	2.69	2.388	2.807	2.636	1.987	2.231	1.984	2.321	2.83	2.602	2.413	2.389	2.527	2.382	1.743	2.018	2.444	2.571	2.36	2.37	2.269	2.678	2.294	2.54	2.466	2.625	2.411	2.216	2.632	2.077	2.225	2.545	1.897	3.011	2.623	2.327	2.608	2.171	2.035	2.407	1.952
patient_scz_sub27	SCZ	2	16	2.491	3	2.646	2.08	3.64	2.711	2.566	2.973	2.468	2.079	2.533	2.135	2.471	2.919	2.677	2.501	2.383	2.433	2.392	1.877	2.059	2.448	2.647	2.419	3	2.334	2.764	2.276	2.645	2.573	2.735	3.786	2.407	3.043	2.812	2.576	2.623	2.071	3.487	2.898	2.548	2.961	2.178	2.292	2.564	2.153
patient_scz_sub28	SCZ	2	17	2.383	2.706	2.653	2.058	3.257	2.744	2.447	2.668	2.688	2.129	2.527	2.028	2.452	2.843	2.628	2.477	2.534	2.555	2.45	1.809	2.197	2.658	2.663	2.431	2.297	2.346	2.726	2.29	2.614	2.588	2.617	3.339	2.215	2.845	2.639	2.725	2.596	1.837	2.871	2.695	2.391	2.681	2.64	2.104	2.554	1.972
patient_scz_sub29	SCZ	2	18	2.255	2.821	2.302	2.011	3.423	2.748	2.388	2.503	2.271	2.09	2.4	2.046	2.442	2.777	2.771	2.385	2.465	2.606	2.355	1.858	2.032	2.497	2.466	2.349	2.791	2.275	2.708	2.261	2.601	2.523	2.73	3.525	2.231	3.062	2.472	2.549	2.67	2.034	3.264	2.774	2.369	2.597	2.192	2.225	2.581	2.093
patient_scz_sub30	SCZ	2	15	2.562	2.628	2.796	2.131	3.535	2.726	2.662	2.708	2.869	2.22	2.498	2.167	2.493	2.957	2.852	2.63	2.842	2.63	2.629	1.725	2.3	3.056	2.682	2.626	2.624	2.522	2.886	2.42	2.746	2.786	3.255	2.874	2.486	3.177	2.826	2.63	2.673	2.068	3.661	2.76	2.563	2.804	2.826	2.203	2.721	2.217
patient_scz_sub31	SCZ	2	15	2.596	2.912	2.603	1.901	3.244	2.709	2.569	2.675	2.355	2.218	2.525	1.989	2.183	2.894	2.949	2.446	2.569	2.521	2.506	1.772	2.234	2.726	2.712	2.406	2.575	2.329	2.794	2.378	2.701	2.683	2.943	3.34	2.239	3.006	2.407	2.421	2.686	1.965	3.256	2.55	2.403	2.709	2.492	2.143	2.683	1.948
patient_scz_sub32	SCZ	1	15	2.457	2.325	2.768	2.161	2.762	2.969	2.583	2.705	2.337	2.238	2.662	2.347	2.463	2.928	2.64	2.462	2.535	2.54	2.49	2.056	2.312	2.419	2.674	2.373	2.702	2.51	2.828	2.297	2.816	2.573	2.601	3.5	2.617	3.097	2.941	2.444	2.721	2.183	3.558	2.853	2.609	2.735	2.566	2.373	2.697	2.256
patient_scz_sub33	SCZ	2	19	2.241	2.462	2.655	2.207	3.759	2.764	2.446	2.62	2.285	2.157	2.517	2.168	2.423	2.722	2.822	2.558	2.46	2.505	2.377	1.96	2.071	2.427	2.654	2.447	2.55	2.407	2.761	2.313	2.584	2.556	2.891	3.296	2.084	2.524	2.532	2.189	2.734	2.151	3.171	2.7	2.445	2.874	2.221	2.163	2.475	2.258
patient_scz_sub34	SCZ	1	14	2.56	2.48	2.692	2.041	2.467	2.737	2.494	2.74	2.241	2.289	2.663	2.212	2.358	2.897	2.605	2.608	2.486	2.489	2.499	1.983	2.213	2.373	2.805	2.459	2.569	2.491	2.777	2.277	2.748	2.62	2.67	2.903	2.861	2.798	2.404	2.421	2.69	2.231	2.824	2.75	2.43	2.633	2.522	2.095	2.592	2.205
patient_scz_sub35	SCZ	1	15	2.346	2.74	2.823	1.978	3.098	2.527	2.572	2.651	2.374	1.999	2.464	1.864	2.321	3.017	2.581	2.536	2.487	2.493	2.49	1.81	2.164	2.673	2.655	2.526	2.544	2.431	2.855	2.336	2.644	2.743	2.742	3.21	2.203	2.803	2.316	2.223	2.717	1.918	3.097	2.503	2.51	2.359	2.325	2.07	2.398	2.04
patient_scz_sub36	SCZ	1	18	2.508	2.346	2.413	1.982	2.845	2.718	2.396	2.758	2.845	2.144	2.451	2.065	2.459	2.793	2.703	2.417	2.418	2.749	2.263	1.773	1.923	2.632	2.485	2.295	2.642	2.323	2.608	2.179	2.629	2.423	2.596	3.447	2.51	2.815	2.612	2.864	2.586	1.842	3.186	2.686	2.282	2.684	2.092	2.042	2.535	2.078
patient_scz_sub37	SCZ	2	16	2.534	2.462	2.577	2.239	3.302	3.123	2.625	3.048	2.444	2.296	2.671	2.137	2.558	2.948	2.462	2.579	2.544	2.901	2.538	1.813	2.216	2.67	2.64	2.513	2.681	2.411	2.748	2.396	2.783	2.627	3.119	3.933	2.509	3.211	2.365	2.71	2.817	2.047	3.495	2.775	2.41	2.72	2.566	2.209	2.706	2.132
patient_scz_sub38	SCZ	1	18	2.41	2.375	2.492	1.925	3.239	2.706	2.523	2.55	2.057	2.083	2.521	2.128	2.442	2.815	2.77	2.375	2.477	2.561	2.538	1.753	1.819	2.395	2.515	2.362	2.496	2.359	2.715	2.153	2.558	2.529	2.959	3.244	2.076	2.844	2.501	2.351	2.652	1.937	2.92	2.616	2.308	2.653	2.219	2.192	2.527	2.03
patient_scz_sub39	SCZ	1	16	2.688	1.991	2.651	2.022	2.618	2.743	2.468	2.789	2.145	2.223	2.516	2.069	2.324	2.909	2.434	2.635	2.53	2.502	2.516	1.758	2.154	2.582	2.72	2.552	2.186	2.425	2.837	2.171	2.614	2.506	2.518	2.787	2.431	2.992	2.547	2.322	2.642	2.175	2.721	2.865	2.511	2.996	2.286	2.361	2.478	2.071
patient_scz_sub40	SCZ	2	17	2.443	2.702	2.588	2.046	2.504	2.724	2.515	2.722	2.42	2.214	2.458	2.147	2.342	2.767	2.501	2.731	2.413	2.753	2.458	1.904	2.182	2.844	2.519	2.311	2.472	2.38	2.765	2.285	2.452	2.532	2.594	2.692	2.38	2.948	2.789	2.849	2.718	1.877	2.989	2.659	2.461	2.691	2.373	2.353	2.592	2.154
patient_scz_sub41	SCZ	1	15	2.516	2.59	2.793	2.21	3.261	2.849	2.561	2.663	2.399	2.229	2.611	2.318	2.4	2.86	2.469	2.576	2.582	2.674	2.379	1.904	2.123	2.906	2.77	2.441	2.384	2.531	2.89	2.307	2.638	2.583	2.812	2.599	2.348	3.049	2.502	2.315	2.781	2.252	3.282	2.829	2.599	2.747	2.737	2.228	2.691	2.4
patient_scz_sub42	SCZ	2	11	2.49	2.952	2.639	2.072	3.09	2.825	2.52	2.92	2.483	2.148	2.873	2.237	2.574	2.936	2.822	2.512	2.634	2.76	2.52	1.723	2.157	3.038	2.662	2.435	3.216	2.32	2.853	2.118	2.8	2.562	3.29	3.175	2.497	3.192	2.596	2.576	2.788	2.182	3.577	2.803	2.386	2.688	2.585	2.172	2.787	2.112
patient_scz_sub43	SCZ	2	13	2.515	2.873	2.694	1.783	2.913	2.752	2.555	2.602	2.554	2.124	2.48	1.953	2.408	2.843	2.657	2.345	2.492	2.474	2.496	1.672	2.037	2.711	2.472	2.321	2.746	2.37	2.716	2.25	2.548	2.619	2.559	2.793	2.053	3.087	2.382	2.636	2.741	2.009	3.988	2.644	2.547	2.492	2.267	2.105	2.639	1.826
patient_scz_sub44	SCZ	1	15	2.764	2.716	2.545	1.934	3.302	3.019	2.499	2.885	2.723	2.157	2.555	2.063	2.235	3.17	2.874	2.433	2.694	2.559	2.604	1.559	2.089	3.152	2.454	2.483	2.744	2.318	2.686	2.204	2.862	2.646	2.767	3.62	2.413	3.49	2.896	2.719	2.388	2.021	3.854	3.033	2.4	3.127	2.659	2.232	2.514	2.19
patient_scz_sub45	SCZ	1	15	2.452	2.532	2.512	2.207	2.547	2.947	2.43	2.837	2.548	2.102	2.514	2.214	2.374	3.007	2.661	2.288	2.505	2.726	2.419	1.836	1.977	2.59	2.531	2.383	2.163	2.468	2.704	2.143	2.72	2.624	2.636	3.279	2.396	3.077	2.6	2.419	2.726	2.006	2.547	2.876	2.457	2.637	2.591	2.195	2.61	2.536
patient_scz_sub46	SCZ	1	17	2.655	2.925	2.567	1.971	3.303	2.88	2.474	2.983	3.058	2.162	2.527	2.028	2.219	2.976	2.641	2.478	2.433	2.84	2.422	1.836	1.996	2.8	2.597	2.371	2.85	2.308	2.722	2.264	2.713	2.55	2.418	3.523	2.489	3.021	2.481	3.008	2.487	2.046	3.039	2.812	2.359	2.885	2.568	2.201	2.523	2.124
patient_scz_sub47	SCZ	1	16	2.546	2.218	2.633	2.03	2.93	3.035	2.526	2.565	2.257	2.173	2.677	2.336	2.367	2.915	3.043	2.382	2.535	2.649	2.483	1.832	2.076	2.36	2.636	2.394	2.565	2.321	2.811	2.287	2.784	2.685	2.322	3.847	2.236	2.935	2.634	2.201	2.746	2.18	4.132	2.766	2.421	2.618	2.646	2.17	2.584	2.267
patient_scz_sub48	SCZ	2	15	2.456	2.565	2.737	1.882	3.054	3.007	2.645	2.86	2.952	2.086	2.453	2.077	2.35	3.041	2.687	2.559	2.585	2.861	2.419	1.693	2.099	2.821	2.595	2.543	2.76	2.452	2.732	2.408	2.582	2.603	2.6	3.088	2.012	2.946	2.494	2.689	2.896	1.872	3.606	2.839	2.647	2.764	2.494	2.265	2.749	2.254
patient_scz_sub49	SCZ	1	17	2.743	2.364	2.551	2.086	3.329	2.618	2.484	2.641	2.864	2.253	2.373	2.019	2.28	2.855	2.403	2.497	2.352	2.633	2.274	1.858	2.346	2.606	2.603	2.405	2.504	2.234	2.601	2.284	2.668	2.582	2.675	3.467	2.557	2.776	2.668	2.363	2.564	2.069	4.021	2.723	2.494	2.647	2.345	2.341	2.429	2.118
[truncated: 22 more columns]

## Sheet: area
Supplementary Table 3. The processed data supporting the conclusions of this article (cortical area).
sub	group	gender	age	lh_bankssts_area	lh_caudalanteriorcingulate_area	lh_caudalmiddlefrontal_area	lh_cuneus_area	lh_entorhinal_area	lh_fusiform_area	lh_inferiorparietal_area	lh_inferiortemporal_area	lh_isthmuscingulate_area	lh_lateraloccipital_area	lh_lateralorbitofrontal_area	lh_lingual_area	lh_medialorbitofrontal_area	lh_middletemporal_area	lh_parahippocampal_area	lh_paracentral_area	lh_parsopercularis_area	lh_parsorbitalis_area	lh_parstriangularis_area	lh_pericalcarine_area	lh_postcentral_area	lh_posteriorcingulate_area	lh_precentral_area	lh_precuneus_area	lh_rostralanteriorcingulate_area	lh_rostralmiddlefrontal_area	lh_superiorfrontal_area	lh_superiorparietal_area	lh_superiortemporal_area	lh_supramarginal_area	lh_frontalpole_area	lh_temporalpole_area	lh_transversetemporal_area	lh_insula_area	rh_bankssts_area	rh_caudalanteriorcingulate_area	rh_caudalmiddlefrontal_area	rh_cuneus_area	rh_entorhinal_area	rh_fusiform_area	rh_inferiorparietal_area	rh_inferiortemporal_area	rh_isthmuscingulate_area	rh_lateraloccipital_area	rh_lateralorbitofrontal_area	rh_lingual_area
patient_con_sub01	con	2	13	1238	536	2456	1248	436	2946	4986	3903	986	4590	2524	3212	1990	3212	796	1638	1895	533	1550	1404	3779	1324	4985	4222	785	5797	7716	5668	3545	3372	166	483	516	1987	1054	850	1994	1389	284	3538	5218	3552	1031	4896	2798	3311
patient_con_sub02	con	1	17	1047	997	2816	1709	513	3678	5387	3901	1394	5287	2884	3450	1804	4111	984	1464	1573	597	1405	1650	4800	1318	5795	4383	1097	7260	8205	6646	3882	3809	175	527	576	2027	941	949	2878	1828	372	3293	6473	3806	1187	5015	3416	3612
patient_con_sub03	con	1	12	902	454	2245	1233	365	2874	4059	2350	978	4201	1886	3136	1604	2707	664	993	1491	553	1284	1097	3996	1097	4135	3121	491	5412	6012	5064	3410	3292	263	429	373	1784	807	519	1817	1338	327	2532	5099	3228	933	4294	2020	3004
patient_con_sub04	con	2	19	1081	866	1975	1304	417	3376	4721	3073	857	3833	2491	2327	1853	2918	853	1153	1310	618	1187	1259	4089	1209	4366	3605	844	5657	6361	5107	3410	3831	190	483	418	2046	895	544	1766	1411	298	2920	5414	3196	881	3723	2526	2807
patient_con_sub05	con	1	14	1284	809	2867	1472	431	4440	5689	4119	1082	4943	3032	3985	2121	3843	913	1468	1644	741	1136	1616	5060	1298	5355	4160	1019	6699	7971	5984	4631	3998	185	706	560	2254	1127	771	2577	1653	431	3927	6214	3447	927	5106	2934	3766
patient_con_sub06	con	1	18	1313	655	2574	1400	429	3446	5113	4188	1146	4397	3022	3273	2384	3554	788	1555	2268	802	1767	1364	4514	1384	6333	4339	1067	6776	7837	5928	3655	4295	226	504	476	2199	1152	686	2583	1608	340	3633	5681	4659	891	4855	3319	3102
patient_con_sub07	con	2	15	740	677	2471	1628	303	3720	4638	2842	1074	4503	2693	2905	2044	2177	588	1332	1870	601	1516	1449	3986	1257	4629	3621	694	5540	6914	5827	3363	3588	163	455	421	1938	872	859	2104	1645	193	2636	5620	2929	1043	4309	2847	3222
patient_con_sub08	con	1	12	1204	895	2345	1549	386	4112	5521	3237	1497	4883	2677	3709	2108	3163	798	1339	2146	658	1379	1669	4407	1135	4499	4648	985	6940	7997	6415	3827	4342	215	460	470	2150	1225	944	2718	1483	316	4150	5912	2933	1129	5041	3052	3979
patient_con_sub09	con	2	19	1270	713	2379	1524	397	3399	5109	2878	1129	5067	2655	3094	1922	2944	734	1254	2043	718	1552	1440	4382	1181	4955	4043	885	5477	7563	5581	3860	3740	222	447	477	2236	1031	976	1977	1882	426	3589	5518	3116	997	4968	2716	3315
patient_con_sub10	con	2	19	977	633	2340	1474	329	3455	4710	3036	999	5185	2712	3725	1958	3228	877	1419	1687	563	1033	1685	4200	1216	4274	4413	848	5513	7549	5411	3736	3839	202	519	391	1823	815	806	2033	1504	391	3459	5628	3506	892	4396	2762	3427
patient_con_sub11	con	2	19	1093	526	2657	1501	584	3236	4190	3913	1190	5122	3204	3294	1963	3089	823	1137	1907	804	1295	1373	4053	1235	5376	4164	968	6221	7793	6659	4366	4217	148	469	584	2121	1071	825	2048	1564	279	3790	5605	3408	1053	4847	3046	3192
patient_con_sub12	con	1	19	1141	671	2319	1244	367	3207	5659	3565	1281	5233	2542	3121	1924	3396	796	1116	1785	661	1525	1220	5345	1491	5029	4061	858	6960	8384	6246	4156	4478	240	445	657	2478	982	860	2422	1390	378	3133	6105	3733	1429	5137	3114	3149
patient_con_sub13	con	1	13	1232	550	2426	1613	441	3555	4792	3315	1348	5052	2733	2820	2072	3236	710	1351	1960	658	1467	1492	5141	1077	5492	4391	900	6070	8004	6117	3855	4787	188	349	514	2114	791	835	2807	1326	394	3015	6323	3643	1184	5064	2913	3314
patient_con_sub14	con	1	13	1282	649	2881	1526	476	3567	5676	3967	1089	5028	2857	2977	2174	3830	1009	1302	2068	671	1434	1375	4195	1227	5390	4284	987	5769	8843	5339	4083	5160	241	561	519	2152	1000	682	2441	1713	365	3788	7262	3679	985	5184	3202	3404
patient_con_sub15	con	2	19	1145	785	2388	1383	363	3453	5023	3549	1215	5150	2667	3533	1980	3693	884	1663	2077	628	1305	1486	4739	1368	4504	4172	961	5952	8196	6442	4189	4866	163	593	454	2268	1112	1053	2657	1499	305	3798	6151	3361	891	5205	3259	3762
patient_con_sub16	con	1	11	1441	676	2845	1494	704	3788	6299	4396	1383	5731	3142	3387	1898	3997	819	1679	1768	738	1458	1476	5028	1782	5649	4704	1029	7046	8223	6482	5130	5593	238	553	578	3228	1016	755	2950	1589	598	4138	6519	5207	1222	5720	3704	3265
patient_con_sub17	con	1	16	950	623	2591	1562	663	3052	4404	3713	1006	5512	2463	2934	1960	3175	670	1555	1873	700	1378	1255	5188	1175	6118	3253	1056	5756	8048	5935	3590	4236	281	521	468	2263	984	776	2117	1597	616	3132	5225	3428	1099	4925	2430	3070
patient_con_sub18	con	2	10	1023	620	2427	1677	421	3315	5125	4100	1342	5775	3050	3580	2177	3652	786	1107	2051	667	1554	1852	4942	1229	4857	4599	907	7168	8120	6658	3966	4189	260	468	519	2673	872	757	2583	1877	335	3127	6089	3785	929	5394	2735	3934
patient_con_sub19	con	1	20	1055	471	2499	1589	364	3132	4986	4389	1130	5365	2801	2906	1765	3725	593	1451	1631	697	1357	1588	4473	1291	5059	3687	818	6623	7949	5211	4186	3711	227	535	533	2801	871	791	2294	1720	478	2831	5243	3870	954	4597	2779	3066
patient_con_sub20	con	2	12	1069	634	2610	1750	435	3736	5665	3485	1085	5788	2456	3491	2030	3913	784	1436	2005	686	1359	1446	5196	1331	5348	3807	608	6707	8803	5606	4136	4120	224	536	551	2111	1365	986	2771	1773	572	4136	6402	3287	1011	5451	2821	3353
patient_con_sub21	con	1	15	1086	519	1808	1439	410	3479	5735	4137	1202	5231	2766	3016	1557	3706	787	1494	2156	724	1880	1398	4984	1238	5449	4358	1020	6710	9081	5066	4547	4353	209	492	620	2963	1208	774	2242	1787	322	3959	6102	3974	889	4516	2812	3475
patient_con_sub22	con	1	14	1031	575	2056	1474	480	3516	4955	3749	1169	5621	2439	2807	1751	3038	801	1152	1749	659	1455	1380	4549	1115	5740	4619	687	5912	7274	5918	3653	4370	200	585	469	1922	737	820	1872	1573	286	3399	6098	4110	987	4436	2781	3242
patient_con_sub23	con	2	16	1078	574	1822	1049	430	3048	5117	3008	910	4366	2156	3150	1745	2988	886	1038	1711	529	1362	985	3879	980	4199	3761	698	5392	6268	5344	3353	4160	176	433	385	2206	1032	724	2530	1164	343	3350	5976	3948	791	3924	2972	2658
patient_con_sub24	con	1	14	910	651	2650	1530	477	3169	5119	4062	963	4611	2610	3420	1875	3763	785	1346	1685	644	1549	1481	4439	1250	4558	4899	713	6621	6365	6422	3672	4561	223	557	361	1952	897	662	1605	1759	329	3164	5578	3795	963	5477	2736	3670
patient_con_sub25	con	2	19	992	586	2141	1462	290	3250	4564	3174	991	4688	2671	3302	1639	2743	767	1465	1396	563	1308	1475	4753	1336	4665	3341	587	5310	6511	4190	4091	3703	180	423	496	2037	1116	686	1717	986	246	3301	5776	2931	1001	4106	2791	3795
patient_con_sub26	con	2	17	702	606	2566	1363	292	3099	3836	2771	880	4923	2507	3210	1811	2738	590	1258	1536	600	1119	1412	3674	1106	4696	3685	758	5130	6904	5128	3593	3867	218	454	442	1944	750	786	2030	1433	322	2906	4732	2878	1078	4349	2815	3534
patient_con_sub27	con	2	19	1254	692	2928	1555	476	3552	5216	4008	1229	4568	2545	3183	1829	3095	761	1432	1800	637	1283	1443	4207	1200	5412	4183	827	6189	7912	5790	3831	4663	240	572	531	2327	1040	710	2391	1608	297	3797	6159	3417	1023	4008	3103	2820
patient_con_sub28	con	2	18	741	528	1817	1715	417	2989	4365	3050	1332	4829	2375	4376	2241	2692	680	1384	1657	635	1685	1693	4342	1341	5488	3952	762	7199	7828	5371	3833	4579	236	387	519	2266	923	903	2373	1531	414	3284	5186	2837	1050	4481	2819	3680
patient_con_sub29	con	2	18	1419	482	3000	1626	533	3975	6296	4294	1565	5557	3123	3701	2364	4176	921	1975	2054	695	1401	1517	5415	1733	5801	5020	1051	7715	9733	6777	4613	5627	278	649	507	2590	1322	742	3115	1987	425	3780	7356	3846	1305	5462	3715	3754
patient_con_sub30	con	1	19	991	613	2698	1339	295	3445	4499	3620	1476	4673	2175	3174	1492	2818	939	1453	1829	534	1237	1095	5052	1378	5593	4139	635	5359	6810	5856	3642	5299	231	416	354	2159	905	664	2575	1472	302	3314	5686	3368	982	4101	2447	3101
patient_con_sub31	con	2	20	946	736	2081	1210	442	2730	4728	3757	900	4157	2416	2747	1910	3358	640	1456	1516	519	1115	1319	3821	1388	4347	3877	672	6661	6353	6065	3252	3589	200	562	496	1856	963	776	1682	1420	315	2440	5405	3327	913	4122	2748	2752
patient_con_sub32	con	2	19	1419	750	2067	1880	362	2918	5105	3240	1210	4949	2581	3261	2064	3272	689	1255	1990	648	1472	1742	4233	1240	4769	3699	771	5965	7759	5745	4279	4486	184	414	566	2142	1065	1034	2418	1573	285	2845	5685	3067	1260	5165	2785	3658
patient_con_sub33	con	2	18	831	706	2028	1264	263	3295	5256	3305	1190	4607	2515	2654	1852	3165	719	1528	1406	588	1152	961	4438	1271	5387	3766	809	6275	7393	4963	3979	3536	217	422	496	1761	993	798	2228	1282	251	3548	5768	3155	846	4640	2717	2816
patient_con_sub34	con	2	19	832	499	2056	1202	326	3185	3719	2504	851	4602	2758	3408	1569	2860	672	1186	1837	613	1620	1302	4549	899	4466	3552	622	5369	5931	5283	3422	3007	159	449	428	1913	737	824	1636	1150	222	2869	4548	2749	934	4521	2806	3472
patient_mdd_sub01	MD	2	14	1149	567	2435	1424	391	3353	4219	3739	1164	5322	2802	3007	1904	3147	663	1329	1865	678	1396	1197	4402	1116	4805	3924	842	5952	6906	5420	3261	3640	149	543	439	2022	1039	844	2218	1396	295	3259	5440	3665	891	4709	2813	2727
patient_mdd_sub02	MD	1	14	697	559	3111	1552	387	3310	4618	4148	1384	4137	2280	2762	1952	2657	709	1462	1713	647	1470	1283	4656	1278	5044	3615	755	6254	8074	6906	3642	5118	207	573	535	2357	891	988	2875	1620	474	3629	5698	3983	925	4450	2829	2610
patient_mdd_sub03	MD	2	18	866	516	1764	1070	285	2520	2576	2647	1089	3820	2029	2191	1565	2347	449	1191	1320	454	891	860	3435	951	3653	3026	663	4334	5782	3829	4176	3904	197	425	561	1955	817	584	1206	1153	211	3030	4497	2053	985	3697	2227	2422
patient_mdd_sub04	MD	2	15	886	554	2537	1225	357	3101	5023	3532	788	4297	2436	3140	1881	2957	610	1440	1578	572	1031	1451	3557	1275	4023	3609	520	5701	7274	5556	3337	3725	219	462	528	1867	951	708	1696	1357	340	3121	5350	3222	827	4488	2583	3061
patient_mdd_sub05	MD	2	16	867	719	2385	1130	316	3191	5188	3799	1067	3894	2496	2826	1855	3212	683	1440	1705	475	1315	1210	4033	1139	4621	3489	861	5532	6097	5438	2763	3640	201	406	335	1958	869	738	2437	1463	181	3456	5603	3440	849	3954	2820	2877
patient_mdd_sub06	MD	2	20	797	566	2607	1528	395	3194	4961	3863	1313	4973	2529	3272	1743	3094	806	1243	1793	655	1405	1551	4162	1045	4840	3959	756	6859	7829	5978	3056	4526	181	574	464	1999	1014	971	2226	1656	201	3065	5643	3386	1221	4992	2651	3043
patient_mdd_sub07	MD	1	19	1225	798	2307	1535	313	3777	5663	4169	1463	5332	2926	3148	2068	3210	736	1547	2307	627	1721	1362	4722	1593	5652	3989	953	7043	7993	5754	3931	4691	203	430	536	2380	1181	995	2397	1608	412	3524	6948	4177	1560	5807	3485	2964
patient_mdd_sub08	MD	1	12	1100	565	2577	1892	492	3643	5368	3491	1180	5200	2926	3248	2237	3087	767	1553	2183	607	1790	1565	5183	1425	5494	4280	866	6419	8904	6898	4987	4684	207	536	532	2355	895	1111	2661	1688	442	3543	6334	3449	1129	5567	2940	3785
patient_mdd_sub09	MD	2	20	1105	614	1986	1172	352	3195	4517	3344	779	4419	2074	2668	1677	2763	592	1268	1430	616	1404	1116	4633	1065	4792	3404	729	5127	5653	4341	3301	3099	198	397	420	1690	834	827	1719	1319	324	2613	5698	3275	590	4365	2167	2870
patient_mdd_sub10	MD	1	15	1183	564	2895	1401	450	3957	5701	4288	1435	5734	2895	3753	1938	3714	741	1659	1849	614	1679	1079	4828	1256	5520	4623	960	7474	8431	6555	3846	4625	203	495	434	2215	1215	772	2414	1529	384	3862	6143	4338	1384	5451	2899	3390
patient_mdd_sub11	MD	2	16	1102	593	2780	1578	356	3721	5027	3253	1195	4759	2314	3093	1763	3406	837	1193	1371	705	1104	1176	5656	1220	5605	3999	778	5745	7893	5242	4075	4143	227	384	465	2100	909	995	2548	1640	288	3240	5600	3173	983	4851	2564	3145
patient_mdd_sub12	MD	1	14	1017	578	2135	1536	370	3792	4885	3857	1271	5137	2724	3108	2056	3323	702	1348	1747	586	1195	1462	4767	1160	5292	4160	889	6558	6942	5798	3775	4359	208	451	455	2163	934	633	2152	1618	209	3764	6419	3196	1204	5846	2748	3177
patient_mdd_sub13	MD	2	15	987	880	1879	1355	348	3338	4153	2941	1000	4740	2914	2633	2190	2635	614	1275	1975	592	1085	1360	3756	1064	4613	4183	942	6063	7410	6213	3423	3822	154	521	449	2156	886	691	2297	1561	258	3503	5954	3363	959	4201	2657	3077
patient_mdd_sub14	MD	2	16	1108	527	1943	1413	404	3489	4152	2900	1078	3838	2404	2414	1448	2759	787	1032	1624	596	1278	1180	3803	947	4521	4128	703	4674	5981	5546	3362	3197	248	329	391	1701	782	606	1989	1337	260	3016	4584	2516	1066	4066	2346	2749
patient_mdd_sub15	MD	1	18	949	635	3149	1758	361	3302	4812	3608	1062	5042	2828	3183	1955	3150	910	1524	1977	589	1400	1404	4345	1106	5273	4703	791	6958	8453	5426	3978	4906	282	539	539	2114	977	1094	2845	1603	292	3538	5914	3380	1023	5920	3430	2749
patient_mdd_sub16	MD	2	17	1031	532	2637	1437	397	3437	4525	3375	1032	4936	2508	2875	1892	3260	798	1128	1931	626	1311	1493	3955	1169	4353	3586	759	6466	7534	5564	3833	4031	187	571	511	2049	875	889	2426	1483	322	2844	5125	3547	956	4517	2291	2820
patient_mdd_sub17	MD	1	18	918	544	3141	1578	406	3804	4474	3422	1107	5094	2660	3456	2084	3516	777	1433	1531	689	1135	1570	4597	1332	5184	4148	1020	6718	7974	6498	4683	5385	243	493	436	2312	951	932	2529	1728	487	3391	6904	3295	1012	4915	2880	3428
patient_mdd_sub18	MD	2	13	1048	756	3196	1589	462	3462	4461	3238	1132	4797	2563	3504	2006	3073	684	1377	1579	617	1448	1642	4273	1248	5256	3950	895	5782	7011	6156	3541	3835	223	515	523	1940	933	814	2051	1543	331	3045	5378	2878	1139	4889	2570	3646
patient_mdd_sub19	MD	2	14	915	655	2472	1301	516	3970	5478	3713	1133	4954	2434	2946	1992	3014	834	1193	1656	649	916	1366	4557	1107	5016	4055	830	6501	6133	5956	3701	3741	182	463	392	1938	785	665	2084	1671	279	3247	5460	3070	1003	4976	2877	3335
patient_mdd_sub20	MD	2	17	1103	797	2860	1475	311	3546	4949	2816	1224	5238	2023	2980	1924	2623	709	1318	1519	627	1294	1256	4720	1214	4597	4204	918	5756	7261	5740	3452	4027	249	486	510	1876	752	989	1745	1550	260	3428	4725	3547	1089	5003	2412	3190
patient_mdd_sub21	MD	1	15	1079	960	2861	1428	406	3721	5972	3711	1344	5099	2958	3248	2113	3646	918	1436	1642	536	1421	1387	5157	1281	5330	4761	1065	7503	8345	5638	4087	4651	202	537	469	2309	1117	877	2231	1744	238	3528	7761	3733	1274	4223	3027	3120
patient_mdd_sub22	MD	1	12	958	574	2189	1399	280	3410	5763	3615	1066	5655	2743	2788	1885	3699	838	1295	2146	701	1287	1116	4551	1471	4451	3845	907	5942	6890	5358	3811	4778	195	427	477	2280	1203	737	2142	1610	189	3115	7121	3973	1106	4331	2684	2850
patient_mdd_sub23	MD	2	14	1200	596	2677	1348	359	3048	5070	3128	1217	5149	2689	3252	1863	3086	776	1319	2548	545	1497	1243	3965	1367	5040	4060	852	5941	6674	5004	3551	3880	174	477	454	1984	979	863	2748	1738	252	2882	6025	3449	1040	4951	2932	3239
patient_mdd_sub24	MD	1	17	1116	570	3080	1451	511	3836	4754	3297	1073	5566	2803	3020	2055	2867	629	1405	2320	811	1848	1184	4651	1584	5088	5225	725	6234	7913	6672	4254	4719	248	481	723	2435	989	856	2117	1538	384	3442	6025	4221	995	5105	2683	3180
patient_mdd_sub25	MD	2	16	1285	752	2687	1277	305	3465	4938	2830	1343	4519	2520	2968	1966	3173	652	1345	1604	576	1398	1233	4487	1146	5173	4155	652	5806	7393	5729	3805	3642	202	352	371	2016	1097	890	2245	1429	257	3527	6004	2646	1230	4732	2717	2888
patient_mdd_sub26	MD	1	16	1340	679	2651	1359	372	3472	4864	3608	992	4302	2536	3094	1837	3773	710	1641	1916	659	1346	1186	4125	1321	5835	4028	1058	6283	7684	6016	4210	4674	227	513	587	2034	1145	628	2900	1623	370	4064	6242	3790	1392	4533	2749	3036
patient_mdd_sub27	MD	1	17	1101	510	2410	1590	550	4165	5283	3338	1025	4465	2146	3563	1836	3166	949	1140	1493	567	1221	1284	4782	1198	5079	4303	768	6213	8100	6323	4346	4523	258	465	476	2176	1099	890	2497	1640	310	3699	6347	3126	904	4293	2719	3260
patient_mdd_sub28	MD	2	17	889	570	2025	1539	250	3503	4787	3523	932	4109	2667	2749	1891	2978	793	1359	1853	593	1352	1381	3812	955	4477	3930	780	5699	6637	5330	3424	3473	179	382	424	1998	1004	728	1799	1448	220	2939	5517	2597	725	4446	2822	3249
patient_mdd_sub29	MD	1	12	1093	654	2827	1853	426	4272	5988	3419	1426	5032	2949	3524	2087	3464	901	2386	2714	756	1672	1782	5160	1769	5165	4471	751	7926	7701	6677	3979	4714	232	564	502	2415	1180	690	2570	1766	413	4049	7080	3638	1458	4930	3245	3545
patient_mdd_sub30	MD	2	12	1089	768	2218	1371	352	3146	5209	3800	1214	4278	2482	2542	1802	2630	715	1360	2002	662	1530	1107	4942	1337	4888	4011	674	5398	7014	5582	2939	3735	216	528	386	2100	952	646	2012	1619	344	2860	5346	3166	1180	4563	2988	2635
patient_mdd_sub31	MD	2	19	1059	589	1717	1429	420	3468	4646	3113	1058	3990	2491	2863	1822	3038	701	1308	1349	559	1508	1471	4580	1160	4604	3682	804	6546	7528	5554	4151	3968	199	367	507	2106	771	673	1911	1472	318	3150	5272	3261	909	3650	2828	2990
patient_mdd_sub32	MD	2	18	1133	579	2117	1392	360	2939	4062	3407	827	4258	2476	3153	1619	3095	733	1111	1911	580	1429	1435	3414	1316	3834	3314	634	5659	6494	4511	3180	3856	152	434	449	2410	892	911	2011	1408	272	2700	5149	3237	880	4528	2567	3194
patient_mdd_sub33	MD	1	16	903	581	3221	1596	632	4224	4931	4811	1037	5540	2869	3762	1914	3019	915	1423	1543	683	1471	1692	6018	1487	6020	4453	905	7333	8794	6603	4196	4219	212	478	592	2278	934	1060	3093	1846	193	3628	6184	4097	1165	5462	2988	3470
patient_mdd_sub34	MD	2	16	897	475	2432	1288	326	2963	5837	4108	897	4418	2337	3756	1908	3435	906	1519	2353	674	1335	1139	4478	1207	5070	3994	597	7513	8113	6368	3667	3982	201	536	432	2084	892	759	2376	1734	340	3186	6384	3765	896	4433	2544	3057
patient_mdd_sub35	MD	1	17	1292	885	2313	1480	497	3741	5240	3287	1238	4920	2695	2998	2142	3714	965	1254	1649	588	1103	1212	5008	1370	4751	4457	840	6995	7554	5806	4287	4405	205	524	469	2306	1211	1157	2163	1643	215	4024	6627	3824	1157	4647	2665	2926
patient_mdd_sub36	MD	2	18	778	645	2427	1257	279	3110	5045	3383	1426	4865	2569	2467	2007	2956	714	1551	1826	548	1366	1196	4645	1541	4412	3799	919	5812	7697	6033	3340	3989	150	531	491	2102	728	788	2915	1450	196	2767	4673	3176	1052	4992	2600	2937
patient_mdd_sub37	MD	2	17	1134	574	2770	1559	463	3966	6134	3879	1479	5112	3347	3121	2025	3836	971	1414	2282	804	1665	1501	4764	1071	5334	4572	973	7111	8909	6022	4317	4418	285	463	713	2408	924	534	2660	1773	376	3734	5941	3586	1286	5608	3804	3245
patient_mdd_sub38	MD	2	17	1133	641	2531	1293	470	3449	4695	3510	906	4262	2504	2808	2070	3232	884	1294	1837	568	1421	1222	4530	1190	4833	3790	893	5949	6925	5723	4150	4577	167	475	464	2036	1103	704	2266	1593	309	3318	5949	3326	939	4378	2494	2970
patient_mdd_sub39	MD	1	18	1138	783	1989	1595	487	4298	4961	3603	1191	5424	2525	3335	1597	3077	935	1533	1526	623	1305	1846	5283	2025	5675	3756	724	5963	7639	5256	4035	4076	155	520	563	2061	891	948	2113	1943	436	3114	6027	3040	1210	5119	2409	3502
patient_mdd_sub40	MD	2	20	957	514	2205	1190	261	2751	4729	3305	1000	4523	2598	3785	1805	3260	766	1221	1756	586	1095	1219	3682	1296	4830	3884	1063	6440	6894	4973	3875	3646	239	409	372	1939	781	793	2119	1450	192	2872	5478	3040	1338	4749	2669	2622
patient_mdd_sub41	MD	2	16	975	409	2300	1176	432	3223	3949	2705	786	4321	2509	2446	1457	3052	766	1257	1491	499	1123	916	3489	1025	4561	3727	789	5997	6363	4695	3990	4390	200	416	439	1920	915	697	2281	1316	214	2818	5109	3266	930	4129	2872	2271
patient_mdd_sub42	MD	2	19	940	556	1966	1620	384	2902	4339	3737	885	4770	1898	3176	1640	3130	574	1142	1578	445	1393	1235	3708	1027	4470	3624	847	6032	6729	5302	3351	3468	211	375	502	1997	817	740	2214	1723	237	2840	6212	3311	861	4374	2179	3513
patient_mdd_sub43	MD	2	15	1103	541	2311	1497	370	3136	4645	3292	868	4291	2426	3070	1838	2612	719	1260	2021	565	1533	1505	4621	1089	5342	4070	802	5681	6771	5085	3622	3541	251	596	564	1920	949	911	2641	1314	216	2865	5438	3420	790	4189	2681	3210
patient_mdd_sub44	MD	1	17	909	430	2448	1508	573	3582	5722	4095	949	5296	3320	3237	2395	3652	747	1489	1204	687	1220	1342	4193	1193	5268	4132	840	6507	8246	6350	3617	4226	257	483	419	2363	975	673	2142	1602	377	3329	6240	3780	966	5179	3423	3455
patient_mdd_sub45	MD	2	16	1122	822	2418	1463	546	3080	4824	3720	1109	5660	2864	2998	2257	3597	618	1384	1345	760	1188	1214	4236	1271	5173	3884	729	6285	7264	5507	4007	4221	279	573	456	2316	904	773	1956	1558	479	3203	5778	3804	907	4618	2659	3069
patient_mdd_sub46	MD	2	15	1366	469	1778	1383	525	3069	6236	3308	1135	4881	2610	2964	2225	2911	591	1349	1347	667	1129	1381	4348	1298	4442	3955	661	6118	7487	6868	3911	3679	242	403	473	2536	905	600	1683	1815	427	2746	6338	3530	1049	5465	2416	3252
patient_mdd_sub47	MD	2	17	1085	614	2363	1304	350	3209	4760	4038	1124	4577	2579	2565	1877	3150	757	1200	1602	723	1090	1119	4528	1243	4491	4128	1018	5478	7411	5617	3687	3960	192	396	504	2081	786	696	1808	1636	432	2479	5518	3511	967	4911	2753	2870
patient_mdd_sub48	MD	2	17	866	428	1866	1357	382	2915	5607	3634	936	4707	2548	1927	1623	3566	558	1245	1574	588	1407	956	3835	953	4562	3564	668	5031	6430	5306	3033	3468	150	452	288	1959	825	553	1827	1528	231	2965	6194	2826	910	3963	2705	2217
patient_mdd_sub49	MD	1	16	1064	866	3565	1614	484	4000	5527	4644	1208	5307	3036	3389	1845	4248	715	1520	2005	767	1535	1404	4756	1574	5692	4339	1148	6977	7959	6276	4314	4608	210	599	516	2707	1184	813	3157	1636	542	4056	6979	4182	1260	4892	3116	3740
patient_mdd_sub50	MD	1	14	1115	740	2805	1754	608	3288	5524	4055	956	4393	2501	3232	2209	3693	724	1624	1467	646	1368	1551	6375	1016	6102	4756	677	6996	8556	6426	3920	3844	214	666	463	2116	910	851	2470	1781	442	3250	7003	4038	947	4801	2939	3215
patient_mdd_sub51	MD	1	18	1118	706	2374	1584	550	3939	6212	3780	992	5349	2597	3165	1971	3458	920	1234	2145	703	1462	1309	4328	1352	4762	4202	841	6664	7964	5417	3960	4985	166	398	422	2322	902	970	3020	1918	361	4128	7100	3294	1225	5326	2582	3564
patient_mdd_sub52	MD	2	16	1153	767	2321	1705	416	3021	4927	4033	1280	5095	2706	3494	2001	3645	770	1235	2042	481	1379	1665	4368	1468	4905	3780	971	5763	7117	5944	4035	4530	210	491	345	2161	1000	827	2339	1316	317	3594	5776	3689	1039	5303	2642	3022
patient_mdd_sub53	MD	1	18	1038	553	2447	1417	453	4559	5342	3870	1300	4463	2478	3479	2013	3224	866	1318	2280	685	1487	1211	4267	1032	5040	4617	601	6651	8190	6417	3849	4364	196	571	578	2131	983	1030	2659	1625	206	3515	6403	4234	1098	4897	2617	3740
patient_mdd_sub54	MD	1	17	1035	672	3434	1511	522	3204	5469	3389	1192	5762	3184	2987	2351	3393	770	1642	1968	608	1605	1486	4396	1406	5695	4217	911	6991	8378	6200	4253	4662	218	521	410	2287	807	647	2583	1576	375	2977	6033	3150	1272	5407	3534	3388
patient_mdd_sub55	MD	2	17	1396	744	2437	1510	563	3232	5386	3064	960	5017	2839	2864	2206	3667	740	1284	1803	622	1444	1446	4115	1291	4934	4477	940	6550	6833	6294	3829	3708	184	452	410	2165	1061	669	2777	1687	175	3050	5846	3718	891	5518	2762	3405
patient_mdd_sub56	MD	1	17	1252	912	2444	1367	499	3157	5975	4003	956	4182	2571	3739	2060	3143	819	1043	1481	734	1178	1484	4880	968	4820	4073	1041	6719	8186	5867	4065	4269	223	624	483	2127	1002	729	2489	1619	317	3551	6533	3768	821	4201	2921	3118
patient_mdd_sub57	MD	2	19	893	625	2033	1300	328	3083	4950	3198	1033	4407	2355	3015	1938	2619	685	1179	1422	586	1330	1343	3991	1127	4361	3714	852	5231	6912	5671	3404	3465	191	446	403	1827	734	630	2035	1248	278	2952	5635	2769	991	4702	2349	2549
patient_mdd_sub58	MD	1	15	1307	682	3092	1407	397	3255	5186	3889	1525	4938	2525	4072	2060	3660	770	1537	1749	648	1595	1413	5222	1241	5434	4709	1234	7445	8551	6719	4464	4606	266	564	579	2255	1036	774	2772	1583	440	3475	6400	3892	1469	4648	2766	4143
patient_mdd_sub59	MD	1	15	676	819	2367	1227	307	2349	4304	3391	905	4641	2368	2658	1516	2874	735	1270	1561	665	1364	955	3962	1039	4803	3263	793	5772	6424	5292	3553	2971	221	479	441	1727	855	697	2276	1271	328	2787	5246	3157	940	4508	2400	2647
patient_mdd_sub60	MD	2	17	1083	875	2754	1501	404	3275	5427	3793	1216	4804	2633	3436	2165	3231	782	1406	1469	574	1281	1228	4389	1425	5070	3376	1066	6398	7643	5530	3649	3901	178	437	434	2142	1174	893	2399	1484	251	2734	6327	3740	902	4613	2861	3516
patient_mdd_sub61	MD	1	12	1386	642	2312	1420	380	3830	5920	2823	1459	4558	2702	3055	1690	3222	765	1353	1883	669	1254	1366	4424	1325	4951	3800	819	6673	7316	5777	3769	4024	209	419	458	2299	986	763	2140	1529	349	3272	7074	2991	1189	4999	2369	3095
patient_mdd_sub62	MD	1	19	1220	744	2713	1035	446	3182	5002	3485	1046	4696	2527	2545	2078	3162	696	1317	1594	663	1560	956	4770	1397	5259	3971	927	6739	7908	4511	3880	4522	238	458	517	2228	935	858	2769	1401	391	3210	5963	3610	1140	4507	2409	2816
patient_mdd_sub63	MD	2	17	1223	697	2780	1437	447	3909	6013	4987	1360	5675	2638	3309	2078	3973	879	1326	1953	625	1502	1131	5166	1632	5147	4257	1078	6796	7683	6406	4076	4415	188	589	552	2451	1118	686	2580	1763	477	3998	7558	4060	1008	4947	2974	3329
patient_mdd_sub64	MD	2	17	1005	528	1975	1296	392	3152	5427	3754	899	5370	2630	3200	1963	3114	712	1410	1766	567	1284	1340	4029	1292	4757	3450	716	6362	7277	5471	3792	4177	160	439	412	2080	913	712	2236	1494	185	2534	5793	3834	1122	4291	2374	2690
patient_mdd_sub65	MD	2	17	1075	525	2016	1559	229	3587	5477	3076	1282	6290	2362	3378	1616	2940	797	1291	1960	591	1451	1495	4160	1105	4633	4094	703	5819	7073	5843	3706	4891	195	407	431	2300	965	723	1678	1641	298	2647	6234	2591	1041	5866	2282	3644
patient_mdd_sub66	MD	1	16	839	899	2385	1758	397	3686	4766	4103	1121	5855	3066	3555	2313	3146	723	1564	1679	784	1532	1760	4508	1301	5438	4540	972	7039	8314	6451	4407	5191	230	578	621	2209	942	886	2315	1972	367	3204	6437	3844	1314	5193	3204	3711
patient_mdd_sub67	MD	2	13	1066	630	2828	1615	331	3643	5330	3113	1389	5313	2755	3730	2373	3568	839	1543	2028	522	1392	1566	5201	1424	5582	4539	899	6943	9643	6488	4740	4659	253	501	549	2145	1063	1003	2081	1619	264	2872	7214	3833	1450	5331	3181	3724
patient_scz_sub01	SCZ	1	14	968	539	2375	1438	465	3129	4903	2694	846	4159	2448	2639	1952	2702	777	1442	1508	574	1217	1378	4533	1138	4845	3480	1088	6431	6762	5625	3037	3337	223	317	398	1960	810	693	1846	1545	367	3813	5946	2975	1035	4332	2645	2890
patient_scz_sub02	SCZ	2	15	1075	614	2050	1082	589	3081	4619	3930	1030	4638	2540	2751	1823	3648	740	1408	1718	651	1528	1223	3795	1183	4394	3505	724	5603	7272	5028	3136	3636	264	518	305	2627	990	676	2068	1285	549	3208	4666	3619	953	4585	2716	3223
patient_scz_sub03	SCZ	2	17	891	615	2344	1078	359	2855	4176	2827	902	4372	2231	2374	1756	2893	668	1295	1722	540	1213	1300	3349	1143	4586	3167	711	5155	6408	4501	3240	3163	155	361	391	1870	975	612	2133	1236	180	2731	4978	2930	958	3829	2571	2127
patient_scz_sub04	SCZ	2	17	1095	534	2337	1193	279	2560	4156	3267	1106	4230	2111	2442	1780	3202	605	1241	1570	578	880	1091	3473	1067	4546	3233	741	5369	6240	4499	3327	3176	203	374	399	1789	986	550	2066	1143	155	2403	4538	2829	1242	3728	2164	2146
patient_scz_sub05	SCZ	1	14	1023	567	2572	1674	675	4368	5448	3787	1575	5348	3039	3841	1958	3817	1007	1454	2027	718	1582	1774	4695	1323	5095	4652	959	6441	8599	6492	3828	4721	212	579	549	2746	1002	635	2183	1723	331	4037	6610	3175	1341	5226	3355	4086
patient_scz_sub06	SCZ	1	16	1018	731	3328	1504	662	3766	5811	4043	1147	5811	2787	3337	2258	3721	893	1400	1812	697	1621	1522	4878	1377	5940	4526	801	7052	8625	6663	4374	4718	267	515	509	2589	999	1096	2456	1613	324	4099	6399	4158	1200	5469	3296	3463
patient_scz_sub07	SCZ	1	17	1043	517	2211	1295	475	2520	3916	3068	1035	5236	2832	3173	1946	3257	767	1510	1841	743	1030	1308	3985	1106	5321	4434	887	6949	7983	6531	4116	4391	253	354	498	2322	855	876	2701	1501	338	3131	5819	3414	997	4827	2459	2627
patient_scz_sub08	SCZ	2	15	1241	516	1977	1295	331	3041	4644	3256	1083	4823	2846	2860	1833	2931	735	1519	1862	574	1237	1302	4594	934	5027	3529	697	5590	6459	4883	3144	3840	185	477	414	2098	847	783	2109	1293	162	3159	5432	3012	848	4692	2957	3126
patient_scz_sub09	SCZ	1	16	1046	950	2863	1384	459	3968	5726	4750	1750	4741	2787	3095	2488	4022	846	1451	2765	731	1637	1158	4983	1523	5783	4303	1223	6747	8387	6466	4338	4880	240	577	457	2520	1146	860	2992	1733	282	3437	7371	4048	1295	4465	2786	3586
patient_scz_sub10	SCZ	2	17	1207	524	1899	1094	411	2951	4905	2826	907	4118	2048	2387	1504	2704	576	1384	1360	519	939	973	3840	1049	4410	2972	564	4711	6191	4586	3360	3318	172	438	349	1874	1010	524	1850	1026	316	2840	6273	3109	765	3370	2270	2262
patient_scz_sub11	SCZ	1	13	1202	872	2894	1667	450	3623	5703	3992	1218	5781	2794	3476	2259	3993	791	1556	2197	696	1446	1451	5663	1689	5721	4429	1163	8339	8762	7277	3995	4530	302	560	492	2183	1216	1179	2946	1890	424	4003	7146	3864	1597	5994	3276	3507
patient_scz_sub12	SCZ	1	18	927	648	2934	1341	450	2580	5075	3490	1245	4618	2778	2571	1870	3270	668	1239	1769	622	1325	1360	4221	1326	4641	3939	796	6338	6944	5778	3746	4153	178	494	449	1991	853	742	2556	1267	399	3460	5953	3301	975	3904	2825	2931
patient_scz_sub13	SCZ	1	18	621	695	2514	1442	344	3398	6266	4876	1172	4891	2762	2610	1804	4127	690	1256	1983	735	1166	1416	4632	1308	5286	4451	956	6098	8317	6757	3253	4088	215	453	425	2302	1157	954	2480	1752	250	3161	5738	3728	1318	4741	2772	2866
patient_scz_sub14	SCZ	2	18	906	568	2109	988	354	2825	3919	2858	888	3714	1948	2865	1506	2496	585	1199	1460	584	1177	1044	3983	1055	4268	3601	809	4977	5908	4448	3132	3210	191	468	473	1965	911	574	1698	1167	239	2366	4098	2333	814	4065	2376	2865
patient_scz_sub15	SCZ	2	17	1160	622	2438	1688	417	3469	4992	3868	1153	5212	2721	3823	2161	3470	799	1361	1777	684	1435	1589	4616	1264	5473	4096	989	6396	7921	5840	3800	4488	216	574	539	2178	931	900	2321	1657	393	3640	6393	3935	864	4984	2505	3514
patient_scz_sub16	SCZ	2	13	1029	753	2068	1444	311	2725	4322	3166	860	4416	2133	3146	1579	2603	624	1533	1911	584	1534	1185	4669	1167	4808	3717	856	5138	7423	4959	3582	3530	188	416	479	1895	907	644	2112	1569	244	2954	5503	3177	751	4356	2736	3221
patient_scz_sub17	SCZ	2	17	904	661	2020	1697	313	3302	5402	3886	871	4491	2612	3067	1709	3263	833	1572	1524	588	1339	1341	3748	1123	4828	3648	818	5814	6033	5133	3139	3969	239	303	392	1701	819	630	2242	1821	287	3280	5146	3772	850	4346	2747	3154
patient_scz_sub18	SCZ	1	14	1048	581	3153	1120	500	3999	6662	4110	1535	5847	2685	3498	1941	3795	1067	1915	2205	668	1562	1110	5065	1430	6115	5057	1081	7574	9330	7807	4602	4672	280	574	535	2497	1052	1019	3312	1811	471	4391	7618	4284	1081	5477	3073	3785
patient_scz_sub19	SCZ	1	16	1387	638	2653	1245	367	2842	4942	3656	1239	5119	2945	3164	1940	3601	712	1641	1690	677	1537	1387	3935	1227	5125	4123	1186	6390	7524	5795	4002	4543	178	470	465	2128	766	560	2755	1764	269	3184	4841	4174	1031	5076	2831	3330
patient_scz_sub20	SCZ	1	19	1167	468	2195	1622	468	3878	5734	3839	1122	5213	2547	3461	1811	3621	837	1990	2091	549	1388	1376	4715	1134	4733	3097	751	5686	7668	5477	3980	3634	260	578	446	2089	1128	841	2156	1764	442	3440	6745	3541	975	4164	2835	3113
patient_scz_sub21	SCZ	2	17	937	407	2207	1037	315	2657	4235	3070	915	3909	2369	2547	1632	2729	599	1259	1722	600	1353	1086	3742	995	4533	3299	736	5601	6889	4792	2905	3526	192	447	379	1789	811	614	2560	1231	306	2604	4500	2803	882	3958	2280	2396
patient_scz_sub22	SCZ	2	19	935	562	2587	1628	367	3270	5241	4045	1193	5187	2658	3366	1898	3340	635	1450	1842	545	1625	1675	4676	1033	4571	3346	869	7131	7528	5392	3478	4362	209	559	554	2147	995	570	2549	1710	247	3092	7336	3985	1146	4509	2571	3114
patient_scz_sub23	SCZ	2	14	998	605	2698	1272	374	3463	4170	3129	1285	5106	2155	2924	1586	2881	704	1543	1686	520	1441	1210	4742	1347	5414	3978	789	5943	7649	6159	4028	4894	207	507	536	2147	821	992	2594	1287	338	3671	4993	3430	1027	5381	2377	3153
patient_scz_sub24	SCZ	2	15	826	537	1803	1234	326	3193	4529	3015	896	4813	2078	3057	1601	2544	935	1063	1778	478	1267	1005	3611	1116	4671	3436	479	4314	5830	5141	2970	3397	173	459	399	1888	729	553	1803	1190	373	2869	5100	2541	718	4361	2285	2909
patient_scz_sub25	SCZ	1	19	1060	622	2868	1482	560	3964	5858	4416	1036	4694	2550	2946	2030	3565	826	1468	1970	542	1475	1266	4993	1478	5264	3951	1084	6465	8492	6035	3845	4321	221	529	469	2438	1004	1106	2369	1846	365	4249	6672	3295	888	4432	2955	3222
patient_scz_sub26	SCZ	2	17	855	747	2580	1563	311	3058	4572	2802	990	4366	2967	3602	2154	2686	772	1587	1674	760	1557	1783	4285	1069	4789	3998	785	6182	7441	5385	4073	3624	152	467	430	2118	982	734	1984	1675	374	2989	5063	2863	964	4913	2957	3267
patient_scz_sub27	SCZ	2	16	1122	965	2337	1498	386	3425	5145	3729	810	4358	2465	3555	1716	3300	649	1685	1481	515	1247	1283	4171	1525	4810	3338	901	6410	7145	5698	3680	4861	241	425	359	1861	1065	799	2716	1682	401	3896	6079	3230	1065	4538	2647	3801
patient_scz_sub28	SCZ	2	17	994	442	2014	1105	427	2902	4277	3323	928	3636	2503	2299	1874	2856	827	1062	1464	532	1287	1063	3942	1102	4280	3230	593	5617	6957	5820	3463	4051	193	504	362	2035	852	706	2114	1247	430	3088	5339	2946	787	3804	2650	2515
patient_scz_sub29	SCZ	2	18	1237	539	2616	1377	282	3307	5126	3400	986	4514	2893	3086	1779	3599	823	1587	1698	660	1433	1369	4269	1372	5150	3748	494	6517	7251	5473	3858	4100	170	695	417	2210	1083	804	2373	1393	346	3254	5363	3300	978	4731	2657	3153
patient_scz_sub30	SCZ	2	15	844	636	2883	1316	332	3115	4599	2894	982	5044	2183	3108	1805	2925	880	1250	1601	497	1148	1373	4894	983	4940	3959	1017	6053	7199	5681	3550	4103	188	364	442	1820	1090	864	2823	1559	249	3097	5454	3756	791	4479	2251	3334
patient_scz_sub31	SCZ	2	15	1092	801	2391	1339	302	4539	4828	3675	990	4714	2816	2722	1810	3469	819	1467	1729	718	1472	1123	4982	1413	4894	4367	1000	5795	7265	5724	4247	4014	135	454	551	2168	1049	757	2253	1413	358	4326	6121	3857	860	4397	2970	2968
patient_scz_sub32	SCZ	1	15	815	625	2498	1870	387	3568	5248	4296	1353	6602	2973	3759	2245	3920	677	1356	2050	838	1570	1723	5634	1179	5565	4400	952	8279	8066	7054	4246	4816	224	530	433	2524	880	918	2895	1744	289	3307	5534	4400	1451	6407	3129	3999
patient_scz_sub33	SCZ	2	19	992	744	3145	1548	281	2927	4161	3605	806	4571	2470	3172	1728	3058	636	1394	1266	611	1126	1462	3902	1310	5039	3150	1001	5767	6860	4559	4025	3464	221	487	402	2182	1085	565	2617	1604	358	2540	4477	3368	828	4535	2578	3351
patient_scz_sub34	SCZ	1	14	1121	693	2748	1856	538	3642	6271	4120	1624	5067	2808	3846	2148	3569	667	1466	1808	722	1764	2073	4777	1499	5862	4775	961	7369	7693	6056	3868	5534	304	714	452	3000	971	653	2707	1999	387	3515	7074	3623	1555	5580	3148	3858
patient_scz_sub35	SCZ	1	15	1194	697	2195	1492	432	4030	5404	3749	1162	5299	3315	2856	2104	3214	628	1319	2240	707	1567	1183	4437	1260	5218	3859	799	7040	8152	4913	3973	3966	198	540	535	2391	975	938	2151	1773	355	2901	7315	3214	1073	5324	3438	3292
patient_scz_sub36	SCZ	1	18	1347	670	2329	1262	567	4269	5845	4033	1017	4416	2952	3122	2296	3684	772	1471	2011	703	1299	1308	4661	1388	5333	4090	954	7326	9078	5528	4301	4834	223	658	415	2274	1013	760	2221	1415	394	3626	6900	4665	1212	4660	3196	3061
patient_scz_sub37	SCZ	2	16	1114	798	2909	1266	385	2856	4971	3266	1282	4371	2611	2953	2043	3173	709	1292	1673	522	1618	1242	3962	1590	4675	3932	994	5967	7387	5325	3702	3170	181	511	477	2171	1036	684	1940	1492	200	2816	5159	2567	944	4287	2654	2743
patient_scz_sub38	SCZ	1	18	892	671	2806	1418	514	3264	4859	3711	1207	5938	2906	2976	2121	3889	707	1507	1992	779	1330	1127	4621	1214	6490	3815	942	6218	7531	5831	4176	3919	205	556	479	2102	1086	852	2322	1555	425	3483	6498	3800	1208	5207	2975	3228
patient_scz_sub39	SCZ	1	16	697	559	3111	1552	387	3310	4618	4148	1384	4137	2280	2762	1952	2657	709	1462	1713	647	1470	1283	4656	1278	5044	3615	755	6254	8074	6906	3642	5118	207	573	535	2357	891	988	2875	1620	474	3629	5698	3983	925	4450	2829	2610
patient_scz_sub40	SCZ	2	17	808	443	1988	1449	297	2840	5163	3329	901	3905	2204	2615	1834	2524	678	1060	1584	553	1266	1199	3903	1194	4782	3523	534	5060	6928	5422	2976	3489	178	475	360	1885	956	459	2233	1484	383	2589	4984	2730	830	4250	2472	2995
patient_scz_sub41	SCZ	1	15	1165	651	2229	1526	489	3602	4967	4475	1023	4657	2954	4343	2149	3551	894	1512	1742	606	1356	1219	4561	1071	4961	4845	959	7258	9056	6731	3946	4701	183	577	471	2201	836	825	2713	1718	351	3460	6670	3626	1038	5920	2907	3816
patient_scz_sub42	SCZ	2	11	848	641	2823	1584	573	3057	4877	3602	912	4924	2540	3161	1830	3437	669	1306	1918	467	1122	1393	4613	1224	4641	3868	845	6046	7391	6318	3385	3508	217	453	496	2014	845	548	2271	1513	239	2940	5515	3361	1069	4782	2574	3000
patient_scz_sub43	SCZ	2	13	686	558	2385	1453	317	2773	4035	3311	884	4569	1941	2662	1750	2609	668	1113	1698	465	1242	1100	4243	929	4620	3654	701	5889	6470	5046	2734	3110	166	335	415	1888	769	763	2621	1396	263	2728	5149	2811	833	3997	2065	2572
patient_scz_sub44	SCZ	1	15	897	622	3026	1606	457	3673	5654	3434	1393	4965	2487	3291	1729	3233	764	1104	1520	605	1505	1431	4542	1070	5028	4342	844	7333	7497	6148	4178	4585	202	546	379	2058	745	1026	2397	1507	266	3117	5719	3236	1122	4634	2654	3404
patient_scz_sub45	SCZ	1	15	1169	570	2439	1436	540	4397	5238	4003	1134	5584	2252	3500	1786	3913	924	1409	2183	621	1585	1385	5080	1431	5364	3939	892	6808	8452	5920	4603	5472	273	698	496	2220	1142	867	2287	1445	383	3316	6510	3804	1021	5049	2410	3210
patient_scz_sub46	SCZ	1	17	1353	705	2391	1606	285	3070	5371	3180	892	4793	2757	3482	1847	2926	733	1421	1895	526	1417	1593	3979	1195	5257	3904	939	6327	6982	4997	3667	3589	237	526	398	2150	904	628	2217	1733	240	3005	5670	2906	946	4559	2781	3384
patient_scz_sub47	SCZ	1	16	1122	666	2336	1580	456	3550	4521	3544	835	4931	2325	3218	1709	3158	676	1244	1725	579	1407	1331	4717	1192	4253	3618	549	4862	6823	4932	3495	4396	209	495	363	1996	749	818	1937	1071	361	3682	5143	3937	1148	5040	2515	3198
patient_scz_sub48	SCZ	2	15	1033	856	2663	1516	488	4049	5245	4085	766	4965	2555	3414	1850	3786	769	1261	1637	706	1283	1426	4938	1178	5576	4142	827	5925	6961	5267	4003	4286	224	570	493	1970	1072	807	2397	1670	247	3830	6174	4383	812	4469	2399	3270
patient_scz_sub49	SCZ	1	17	1080	685	2233	1386	518	3906	4815	3433	911	5297	2551	2984	1965	3626	909	1270	1498	645	1280	1539	4195	932	5378	4078	938	6416	7338	5484	3928	3493	148	468	518	2416	1083	818	2114	1469	144	3199	5812	3183	805	5071	2785	3651
[truncated: 22 more columns]

## Sheet: volume
Supplementary Table 3. The processed data supporting the conclusions of this article (gray matter volume).
sub	group	gender	age	lh_bankssts_volume	lh_caudalanteriorcingulate_volume	lh_caudalmiddlefrontal_volume	lh_cuneus_volume	lh_entorhinal_volume	lh_fusiform_volume	lh_inferiorparietal_volume	lh_inferiortemporal_volume	lh_isthmuscingulate_volume	lh_lateraloccipital_volume	lh_lateralorbitofrontal_volume	lh_lingual_volume	lh_medialorbitofrontal_volume	lh_middletemporal_volume	lh_parahippocampal_volume	lh_paracentral_volume	lh_parsopercularis_volume	lh_parsorbitalis_volume	lh_parstriangularis_volume	lh_pericalcarine_volume	lh_postcentral_volume	lh_posteriorcingulate_volume	lh_precentral_volume	lh_precuneus_volume	lh_rostralanteriorcingulate_volume	lh_rostralmiddlefrontal_volume	lh_superiorfrontal_volume	lh_superiorparietal_volume	lh_superiortemporal_volume	lh_supramarginal_volume	lh_frontalpole_volume	lh_temporalpole_volume	lh_transversetemporal_volume	lh_insula_volume	rh_bankssts_volume	rh_caudalanteriorcingulate_volume	rh_caudalmiddlefrontal_volume	rh_cuneus_volume	rh_entorhinal_volume	rh_fusiform_volume	rh_inferiorparietal_volume	rh_inferiortemporal_volume	rh_isthmuscingulate_volume	rh_lateraloccipital_volume	rh_lateralorbitofrontal_volume	rh_lingual_volume
patient_con_sub01	con	2	13	3400	1664	7901	2500	2180	9472	15296	13245	2934	11121	7466	6433	5828	12347	2211	4970	5478	2017	4387	2181	9130	4089	15240	12195	2484	16826	26816	14750	11483	10752	695	1811	1376	6001	2888	2668	6077	2948	1427	10192	15272	11950	3062	11897	8410	6620
patient_con_sub02	con	1	17	2767	3168	7871	3655	2368	11949	15340	13705	3219	12768	7922	7283	4844	14329	2804	3878	4727	2169	4199	2654	11284	3715	17456	11244	3560	20370	25865	16707	13567	11201	710	3051	1391	6261	2376	2600	8479	4007	1902	10443	18049	12699	3021	13114	9597	7351
patient_con_sub03	con	1	12	2455	1414	7494	3289	1827	9501	12131	8185	2959	10305	6009	7691	4237	10439	2242	2997	4572	2339	4005	2238	9892	3510	12351	8699	1441	15967	21278	13445	10641	10242	1045	2161	952	6231	2005	1661	6192	3249	1615	8036	16114	10019	3201	11863	6443	7581
patient_con_sub04	con	2	19	2829	2476	5751	2892	1662	11392	13938	10347	2453	9279	7572	5573	5216	11080	2117	3088	3577	2133	3378	1981	10078	3322	12784	9761	2598	16136	20371	13031	11141	11380	773	2880	1242	6721	2285	1473	5187	3068	1393	9100	15869	10595	2351	9325	7771	6098
patient_con_sub05	con	1	14	3197	2719	9033	3244	1975	14802	17716	13177	3274	11231	9302	9560	6067	14773	2597	4197	5283	2643	3231	3048	12856	3952	16866	11724	3477	19492	27396	15602	14876	12242	874	3234	1394	7241	3077	2434	8178	3418	2168	12530	19209	11186	2835	13167	9154	8411
patient_con_sub06	con	1	18	3055	1733	7940	3303	2005	10960	14087	13412	3166	10561	8748	7394	6533	12000	2359	4225	6279	2842	4868	2361	10269	3883	18003	11079	3175	17839	24395	14829	10275	12204	809	2166	1131	6692	3047	1908	7365	3407	1668	10842	16243	12304	2343	11972	9086	7085
patient_con_sub07	con	2	15	1851	2115	7755	3612	1297	11369	13408	9088	2833	11108	8005	6244	5548	7101	2006	3614	5678	2229	4438	2958	9535	3393	13668	9222	2174	15842	22959	14305	11699	10389	790	2413	1282	5941	2325	2690	6755	3515	890	7774	15947	8462	2750	11870	8262	6956
patient_con_sub08	con	1	12	3413	3043	7766	3792	1936	15732	18984	12604	4516	13470	8609	10114	6541	13201	2502	4492	7311	2759	4237	3491	12107	3498	14037	14211	3724	22193	29286	17940	14539	14331	1009	2024	1496	7101	3434	2565	8792	3779	1432	14873	20403	10058	3232	14753	10167	10782
patient_con_sub09	con	2	19	3748	2342	7139	3699	1697	10583	13973	9228	3384	13514	7720	7269	5472	11048	2558	3369	6625	2523	4582	2834	10413	3506	14452	10175	2717	16179	25641	14231	12621	11486	1283	2388	1498	7624	2957	2986	6009	4160	1944	11318	15532	10622	2744	13025	8244	7065
patient_con_sub10	con	2	19	2393	2025	7902	3439	1732	12591	14551	11168	3107	13641	8661	8542	5804	12155	2494	4566	5612	2563	3487	3281	10833	3827	14172	12497	3167	18183	28204	14279	12734	12361	1093	2386	1076	6037	2318	2610	6984	3577	1782	11460	17400	11957	2756	11776	8750	7174
patient_con_sub11	con	2	19	2823	1397	8653	3672	1970	10746	13600	13588	3533	14397	9345	7531	5687	11765	2628	3737	6101	3059	3900	2518	10208	3419	16685	11928	2995	19070	29460	20222	15607	14728	744	2171	1453	6342	2660	2646	7011	4483	1123	12200	18624	12430	3033	14057	9318	7938
patient_con_sub12	con	1	19	2912	2063	7000	2747	1289	10296	16533	11512	2967	13864	8402	7371	5564	12172	2311	3127	5492	2374	4389	2460	12468	4379	14831	11252	3063	19928	28590	15664	13095	13682	1083	1207	1572	8015	2550	3060	7570	3436	1728	9439	19242	11524	3631	14038	8632	7604
patient_con_sub13	con	1	13	3105	1471	8408	3835	1673	11250	14390	10864	3895	11384	9032	6780	5964	13279	2337	3734	6239	2352	4531	2534	13439	3194	17273	12428	2871	19352	28495	16461	12336	15876	859	1551	1379	6986	2099	2694	9275	3270	1640	9483	18960	12795	3487	12039	9239	7494
patient_con_sub14	con	1	13	3224	2021	9062	3095	1568	11863	16130	12833	3620	11860	8542	7361	5995	14363	2479	3891	5977	2427	4294	2253	10505	3824	16980	11964	3065	17033	30385	13628	12417	15723	1217	2426	1442	7081	2647	1958	7894	3439	1827	13195	22034	12085	2911	12519	9778	7214
patient_con_sub15	con	2	19	3052	2187	7768	3069	1865	11102	14686	11831	2909	12382	8132	7530	5900	13764	3191	5265	6560	2561	3705	2584	12380	4216	13769	11078	2927	17701	28194	17621	13846	15087	582	2969	1082	7337	2941	3062	8840	3254	1680	12416	18599	11366	2467	12458	9668	8167
patient_con_sub16	con	1	11	4828	2125	9286	3477	2706	12003	20324	15570	3966	14660	9729	8011	5280	15077	2710	5209	5864	2787	4620	2367	13653	5332	18016	14475	3277	22416	29957	20263	18140	17890	763	2942	1991	9052	2949	2193	10315	3821	2508	13119	21624	17707	3647	14900	10307	8064
patient_con_sub17	con	1	16	2464	1993	8578	3697	2894	10170	14011	12156	2617	15036	7509	6404	5703	12446	2184	4792	6214	2660	3962	2283	11985	3827	18193	9376	3080	16739	28701	16197	10729	13484	1165	2205	1105	6804	2595	2878	6375	3682	2727	10602	15690	10940	3040	12251	7590	6638
patient_con_sub18	con	2	10	2692	1837	8297	4347	1950	9954	16563	14675	4095	16723	8976	7543	6821	14388	2739	3346	6938	2920	4898	3250	13879	3477	15715	12718	3234	22216	30105	20282	13640	13482	1096	2464	1386	7548	2262	2056	9426	4328	1851	9559	19879	12597	3130	15223	8639	8532
patient_con_sub19	con	1	20	2594	1254	7394	3767	1822	9554	13998	15245	2663	13882	8010	6171	5232	13756	1623	4059	5029	2207	4239	2596	11204	3491	15186	9926	2492	18019	26543	13356	14575	11288	995	2331	1472	7690	2084	2493	6815	3762	1902	8656	15103	13318	2665	11663	8625	6932
patient_con_sub20	con	2	12	2785	2129	8435	4245	2016	12817	17159	11136	3391	15181	7343	8590	5785	14122	2583	4000	6056	2023	4155	2512	12355	4356	15314	11308	1847	20290	29848	15167	12612	12410	1164	2512	1253	6700	3804	3089	8470	4869	2722	13485	19952	12957	3244	15214	9732	8409
patient_con_sub21	con	1	15	3174	1556	4992	2939	1720	10693	16228	14123	3696	11173	8074	6450	4368	13961	2275	4174	6205	3117	5684	2141	12093	3743	15639	11897	2840	18695	29155	12266	13886	12515	907	1686	1598	9572	3217	2458	7007	3823	1427	11755	17523	13045	2667	11544	8652	7696
patient_con_sub22	con	1	14	2644	1819	5965	3238	2097	11979	15716	12614	3573	15255	7113	6701	5452	10533	2520	3375	5149	2535	4229	2392	10967	3062	18068	12593	1862	16745	24744	15206	11409	13547	1003	2860	1130	5905	1855	2364	6240	3686	1335	11219	18837	14350	2717	11567	8560	6935
patient_con_sub23	con	2	16	2800	1897	5858	2462	2111	10877	15987	10507	2505	11610	6410	7582	5493	11099	2453	2954	5239	1904	4245	1863	9746	2912	12497	10621	2019	15537	23017	14300	12029	13062	747	2277	1103	6821	2794	2079	8107	2737	1705	10432	18796	12776	2366	11589	7984	6460
patient_con_sub24	con	1	14	2383	2208	9145	3805	1779	11052	16322	13074	2977	11935	7932	8692	5408	14580	1924	4005	5983	2101	4949	2425	11304	3944	14462	14633	2310	20668	24366	17629	12871	15306	1033	2754	1026	6420	2365	2189	5177	4606	1404	10568	17405	12182	3178	14884	8181	8712
patient_con_sub25	con	2	19	2501	2016	6528	3578	1286	10020	14263	11427	3084	12241	7976	8035	4130	11081	2296	4278	4346	2216	4259	2971	12136	4166	14409	9199	1759	16672	22830	10982	14839	11480	1020	2260	1346	6083	3019	2005	5694	2147	1198	10762	18062	10564	3344	10930	8121	8534
patient_con_sub26	con	2	17	1819	1990	8107	3136	1604	9850	11967	9740	2742	12737	7451	8035	5174	10436	1960	3636	4810	2142	3158	2942	9343	3468	14213	10479	2583	15313	23236	13472	11772	12630	1065	1873	1240	5840	2108	2331	6582	3306	1918	9847	14508	9257	2887	11566	8362	8263
patient_con_sub27	con	2	19	3162	2170	8910	3354	2040	11568	15400	13938	3661	10513	7387	7225	4895	11237	2802	4101	5339	2347	3520	2462	10333	3394	16661	10854	2510	17626	26038	15430	12438	14487	846	3179	1528	7157	2644	1968	7169	3483	1359	12455	17710	11469	2976	10226	8546	6713
patient_con_sub28	con	2	18	2205	1432	5274	3719	2193	9684	11813	10592	3294	11381	6784	10284	6726	9068	2112	3844	4824	2384	4900	2934	10397	3682	15530	9838	2533	19286	25360	13186	12432	13183	821	1439	1351	7080	2488	2877	7592	3214	1987	9699	14941	9343	3249	11000	8806	8186
patient_con_sub29	con	2	18	3742	1226	8902	3425	2069	12082	17246	12828	3883	12707	8330	8883	6451	14182	2282	5299	5879	2487	4057	2713	12446	5071	16478	12727	2676	21584	31559	17007	13164	15348	1016	1969	1270	7768	3321	2221	9318	4689	1851	11238	19555	10734	3378	13187	11330	8747
patient_con_sub30	con	1	19	2652	2080	7688	3459	1171	11769	12855	12680	3877	11368	6300	7513	4445	11203	3141	4108	5550	2192	3820	2242	12139	4155	16127	10810	2061	15722	23500	14429	11601	15960	986	2403	1046	7534	2450	2236	7491	3468	1519	11183	16267	11002	2753	10264	7434	6799
patient_con_sub31	con	2	20	2502	2110	6680	2759	1670	9007	14055	13488	2846	10433	6867	5869	5477	11895	2104	4162	4338	2181	3362	2170	9585	3971	13497	10873	1762	19690	22503	16240	11484	11204	934	3024	1219	5864	2596	2574	5073	3446	1440	8604	17014	12880	2967	11381	8473	6103
patient_con_sub32	con	2	19	3862	2218	6047	3951	2011	9191	13756	10167	3253	11492	7531	8026	5426	11199	2253	3750	5848	2272	4255	2991	10765	3614	13674	9658	2560	16456	24226	14290	13089	12879	701	2294	1570	6615	2952	2658	7181	3639	1754	9086	14765	9194	2986	11003	8163	8190
patient_con_sub33	con	2	18	2050	2185	5667	2758	1301	10561	15254	11451	2941	13050	7162	6066	4760	10881	1853	4301	4026	2207	3139	1686	11153	3567	16311	10313	2944	18532	24628	12512	12883	10794	1095	2817	1300	6099	2668	2473	6598	3168	1284	11213	16945	11209	2267	13034	8117	6969
patient_con_sub34	con	2	19	2168	1557	6468	2658	1611	10541	10652	7367	2466	10532	7521	7439	4247	10725	1948	3531	5492	2290	4498	2113	10932	2624	13683	9414	1780	15492	20376	13459	10564	9012	616	2632	1039	6016	1915	2563	4903	2457	1067	9505	12942	9775	2638	10284	7563	8316
patient_mdd_sub01	MD	2	14	3081	1623	6820	3245	1860	10392	11947	12113	3068	12731	8128	7152	5687	10854	1934	3616	5233	2590	3913	2175	10698	3223	14070	10642	2481	16558	21473	13751	10108	11151	620	2300	1250	7034	2568	2305	6281	3271	1656	9888	15019	10788	2268	11400	7848	5939
patient_mdd_sub02	MD	1	14	2009	1019	10313	3787	1414	10763	13618	14161	3365	11046	6904	6418	5812	10485	1918	4580	5318	2274	4608	2340	11508	3825	15951	10186	1808	19031	28540	16620	11125	15275	806	2305	1599	7342	2338	2691	9069	4135	1834	12108	17563	14861	2376	12468	8339	6362
patient_mdd_sub03	MD	2	18	3011	1744	5348	2972	1297	7970	7766	10680	2987	11135	6632	4627	4463	7812	1229	2860	4344	1944	2882	1661	7924	2447	10698	7950	2307	13936	19841	10433	12633	11686	956	2257	1337	6939	2171	1887	3505	3140	1404	9386	14035	7555	2937	10917	7025	4815
patient_mdd_sub04	MD	2	15	2279	1343	7930	2843	1511	10463	14893	11081	2182	9706	7164	7208	4816	10983	2059	4253	4695	2233	2874	2872	9070	3673	13315	9947	1459	16762	25002	14396	10493	11312	749	2033	1278	6251	2629	1876	5406	3238	1477	10028	16212	10333	2260	11546	7384	7218
patient_mdd_sub05	MD	2	16	2287	2210	7948	2927	1256	10663	16996	14167	2903	11027	7888	6820	6024	13031	2548	4322	5447	2174	4073	2328	10437	3596	14543	9723	3039	17133	21656	15778	9093	12262	831	1935	1006	6051	2158	2183	7646	3599	806	12227	17179	12057	2431	10889	9006	6505
patient_mdd_sub06	MD	2	20	1814	1711	7414	3546	2016	10028	13683	12090	3693	12161	8114	7950	5139	11678	2309	3383	5177	2369	3847	2832	10160	2956	14432	10079	2362	19503	25230	15353	9452	12813	728	3045	1373	6904	2408	3009	6152	3887	1097	9920	15980	10437	3402	11886	8297	7849
patient_mdd_sub07	MD	1	19	2981	2373	7284	4023	1687	11872	15792	13244	3781	12914	9087	7545	6353	11618	2484	4348	6895	2400	4787	3031	11115	4581	16529	10466	2806	20048	25505	13967	12979	13699	612	1871	1463	7694	2784	2769	6814	3815	1988	11664	17507	14697	4272	14940	10123	7457
patient_mdd_sub08	MD	1	12	2873	1548	8315	4531	1815	12112	17253	12474	3408	13743	9029	8839	7183	11505	2551	4896	6740	2345	5538	2899	12703	4908	16707	12848	2500	20043	32024	19421	16129	14734	899	1368	1443	7829	2538	3554	8924	4232	1725	11708	18899	11258	3595	14903	9445	10202
patient_mdd_sub09	MD	2	20	2765	1865	6286	2847	1503	9873	13146	11329	2110	10474	6167	6117	4455	10150	2076	3730	4059	2516	4113	2023	11590	3053	13328	9374	2040	14718	18796	11635	10629	9467	589	2325	1081	5146	1984	2302	4954	2937	1525	7907	16773	10518	1631	10887	6639	6730
patient_mdd_sub10	MD	1	15	2699	1509	9571	3354	1804	13164	17256	14088	4118	14985	9449	9309	5575	13816	2218	5167	5800	2316	5271	2000	12118	3752	16495	13104	2782	22416	30345	17892	12138	14363	613	1878	1314	7530	2878	2284	7396	3834	2101	12043	18899	14226	3910	15130	9721	7911
patient_mdd_sub11	MD	2	16	2874	1582	8567	3166	1858	11680	14565	11029	3203	11278	7179	7029	5167	13402	2667	3132	4093	2663	3468	1829	13461	3423	15945	10740	2426	17483	27454	13547	12875	13507	1091	1576	1155	6561	2438	2847	8302	3567	1385	9898	16872	10337	2911	11851	8118	7219
patient_mdd_sub12	MD	1	14	2538	1970	5950	3349	1407	11946	14985	12719	3534	12335	8449	7210	6051	12066	2322	3720	5128	2194	3791	2711	11344	3518	15276	10965	2966	19263	22827	14476	11971	12914	842	2483	1095	6798	2449	2163	6038	3564	1128	11970	18595	11260	3263	14863	8305	6225
patient_mdd_sub13	MD	2	15	2318	2746	5660	2721	1396	9751	11825	9295	2681	11683	8282	5590	5947	9113	1881	3601	5907	2222	3048	2098	8615	2901	13150	11012	2837	17207	23917	15344	9411	10888	719	1741	1383	6101	2297	1857	7120	3449	1078	10842	17763	10407	2703	9490	8015	6395
patient_mdd_sub14	MD	2	16	2883	1720	5487	3330	1667	10624	12049	9745	3034	9043	7344	4862	4479	10414	2851	2669	4980	2095	4024	1881	8713	2719	13113	10641	2468	13182	19682	14216	11321	9102	1080	1575	950	5420	2135	1879	5795	3147	1399	9904	12482	8454	2646	10205	7101	5289
patient_mdd_sub15	MD	1	18	2350	1849	9629	3812	1298	11570	14330	12177	2908	12316	8114	6742	5798	12633	2323	4538	6445	2291	3794	2175	9891	3426	16219	12845	2407	20487	29248	14007	12408	15719	1381	1993	1550	7112	2667	3042	9345	3417	1633	12347	17744	11658	2527	13710	9778	6061
patient_mdd_sub16	MD	2	17	2454	1482	8221	3089	1702	11443	13588	10958	2775	11432	7651	6595	5267	12115	2407	3531	6033	2301	3861	3221	9884	3266	13687	10296	2420	18872	26187	13458	13101	12249	567	3247	1558	6930	2388	2730	7809	3396	1366	8856	15255	12402	2294	11870	7878	6852
patient_mdd_sub17	MD	1	18	2447	1457	10491	4166	1864	12783	13592	11541	3158	13876	8084	8474	6388	14498	2150	4557	4811	2764	3363	3540	11946	3877	16560	11734	3106	20993	29327	17686	15231	16970	1147	1635	1054	8199	2704	2874	9490	4757	2566	12681	21021	10909	3074	12149	9185	9349
patient_mdd_sub18	MD	2	13	2544	2245	10006	3217	1967	10755	13648	9800	3115	10491	8202	7631	5588	11320	2451	3712	4700	2243	4174	2611	10011	3723	15231	10944	2977	16046	23329	16334	9891	11807	900	1988	1302	5634	2413	2633	6723	3099	1340	9581	15656	9659	3378	11702	7870	8101
patient_mdd_sub19	MD	2	14	2260	2228	8925	3287	1852	12836	17272	12557	3103	12663	7479	6606	5572	12133	2405	3497	5467	2873	2630	2477	10643	3642	15773	11902	2586	20761	23194	16685	12623	12287	963	2142	1030	6236	2120	1716	7354	3992	1306	11254	17599	12304	2733	13572	8497	7761
patient_mdd_sub20	MD	2	17	2755	2389	7703	3015	1353	10730	13924	9780	3240	12674	6242	7092	4770	9483	1890	3408	4230	2335	3410	2426	10556	3606	12744	10225	2589	15580	22514	13269	9778	11033	890	1819	1209	6012	1715	2541	4985	3616	1083	9999	13322	12416	2842	12806	7121	6896
patient_mdd_sub21	MD	1	15	3036	2977	9140	3430	1350	11462	18806	12325	3883	12263	9165	7530	6393	13273	2544	4328	5032	1849	4478	2403	13639	4003	16427	13726	3421	23746	28616	15140	12584	14153	812	1913	1212	7760	3102	2227	6937	4341	1094	10762	24462	12667	3577	10946	9365	7016
patient_mdd_sub22	MD	1	12	3007	1795	7112	3349	1603	11868	17460	12959	2935	14575	8300	6109	5067	14269	2646	3904	6962	2697	4003	1927	11519	4441	13858	10936	2769	17930	23636	14284	12327	14998	857	2461	1338	7755	3403	2106	6772	3373	1070	10358	20768	14391	3367	10815	8042	6504
patient_mdd_sub23	MD	2	14	3292	1836	9077	3446	1593	11309	17269	10840	3936	13690	9142	8508	5751	12088	2118	4006	8078	2286	4316	2192	11062	4295	16347	12137	2178	18736	24290	14068	11865	12543	729	1857	1187	6965	2701	2476	9501	3877	1139	9848	20889	13570	3400	13901	9662	7184
patient_mdd_sub24	MD	1	17	3264	1518	10108	3100	1698	11017	13781	10204	2838	14125	8675	7034	5890	10891	2208	4099	7178	2538	5554	1926	11842	4313	15868	14277	2056	18979	27240	17559	12994	14004	1081	1715	1798	8470	2552	2420	6435	3522	1569	9907	17496	13606	2878	13242	8035	7736
patient_mdd_sub25	MD	2	16	3315	1974	8773	2982	1653	11983	15666	9399	3695	10982	7464	7630	5762	12709	2013	3924	4712	2218	4251	2345	12495	3331	16386	11841	1884	17428	24728	15936	13954	11785	869	1353	1092	6684	2914	2277	6861	3675	1053	11275	18907	9130	3645	13371	8427	7454
patient_mdd_sub26	MD	1	16	3564	1958	8362	3342	1785	11218	13623	13192	2595	10564	8384	6848	6057	13583	2420	4669	6289	2649	4068	2123	9623	3875	17420	10790	3629	19638	26531	14915	14754	14542	1004	3356	1602	7250	2938	1990	8717	3846	1777	12747	17903	12922	3799	11520	9194	6352
patient_mdd_sub27	MD	1	17	3315	1205	7096	3811	2559	15000	16064	11764	3070	12599	5906	9067	5577	12506	3005	3290	4423	1870	3458	2295	12291	3520	16218	12227	2035	19325	28896	17785	13886	14828	1262	2118	1425	8002	3264	2587	7873	3655	1377	12902	20176	11008	2868	11747	8358	7626
patient_mdd_sub28	MD	2	17	2157	1884	6080	3171	1383	10714	13261	12423	2699	9196	7803	5323	5161	10911	2671	3670	5389	2153	3812	2164	9154	2804	12680	10263	2485	15830	21665	12986	11296	9945	762	2281	1129	6221	2565	2390	5465	3137	1210	8976	15306	9363	2185	10666	8217	6546
patient_mdd_sub29	MD	1	12	2759	1942	8469	4224	1790	13526	16730	10213	3796	12787	8639	8534	5777	13600	2975	6725	7968	2740	4575	3582	11636	5828	14167	11890	1977	22073	25467	16753	12168	14078	915	1804	1259	7189	2747	1984	7839	4288	1870	12419	20173	12222	4087	12035	10678	8944
patient_mdd_sub30	MD	2	12	2896	2287	7048	3455	1539	11091	16439	12687	3765	10762	8073	6712	5775	10858	2291	3827	6548	2729	4914	2180	12871	4309	14627	11826	2016	16696	26137	15976	9690	12364	1144	2203	1206	7369	2509	1959	6449	3996	1768	9382	17030	10600	3695	12317	9459	7030
patient_mdd_sub31	MD	2	19	2641	1475	5066	3306	1439	11244	13968	9956	2739	9583	7066	6663	5090	11925	1975	4239	3703	2267	4706	2548	11383	3060	14095	10004	2107	19606	25636	13951	13656	11779	838	1230	1345	6290	2074	1741	5948	3388	1207	9795	15417	10188	2557	8763	7527	6881
patient_mdd_sub32	MD	2	18	2932	1698	7270	3539	1776	9713	12665	10805	2422	10589	7615	7420	4940	13153	2117	3804	6516	2278	4319	2546	9105	3829	12556	10630	2259	17157	23334	12268	10516	12737	627	1870	1129	7616	2169	2616	7046	3610	1091	8396	15907	9608	2509	11719	8256	8214
patient_mdd_sub33	MD	1	16	2592	1383	8967	3595	3075	13368	12984	15846	2548	12595	7544	8811	5727	9566	3134	3715	4129	2342	4020	2967	14242	3955	16639	11197	2456	19947	27815	16587	12954	12555	748	2271	1534	7498	2456	3043	8651	4419	1204	11090	16203	12817	3069	12424	7989	8986
patient_mdd_sub34	MD	2	16	2033	1250	8206	2886	1458	8781	17961	13805	2640	11110	7241	9156	5918	12913	2868	4467	6825	2639	3720	2317	11822	3780	14985	11342	1622	23265	27548	17493	10209	12729	936	2113	1170	6553	2184	1763	7653	3808	1677	9060	19280	11926	2850	12460	7845	6686
patient_mdd_sub35	MD	1	17	3328	2635	6654	3048	2518	13074	14938	11763	3332	12571	8343	6842	5879	14281	2546	3718	5155	2105	3309	2044	12105	3789	14629	11785	2583	21107	25054	15031	13924	13369	936	2551	1202	7429	3180	3670	6268	3441	1131	12560	18456	13976	2828	11160	8132	6455
patient_mdd_sub36	MD	2	18	1886	1677	7367	2957	1235	9663	14648	11937	3423	11974	7207	6068	5512	12089	2391	4114	5336	1971	4038	2380	11341	4367	13453	9903	2722	15990	24562	15287	9768	11542	654	2689	1424	6817	1697	2185	8347	3535	852	8739	12817	10999	2778	12864	7920	7015
patient_mdd_sub37	MD	2	17	2975	1224	9034	3707	2101	13433	18059	13516	4071	12311	10111	8157	5999	14872	2377	4283	7243	3045	4850	2781	12974	3150	17194	12301	2467	22001	31063	15560	14596	13509	1219	2240	2078	8225	2457	1301	8733	4177	1728	12861	17056	12566	3720	14437	11939	8179
patient_mdd_sub38	MD	2	17	2896	2220	8158	3197	1821	12439	14934	12127	2839	10855	8027	7680	6396	14001	2321	4064	5370	2100	4218	2203	10824	3645	14830	10837	2945	18993	23754	16472	13453	14324	857	2486	1261	6774	2951	2246	7488	3881	1661	10966	18561	11095	2701	11643	7659	7450
patient_mdd_sub39	MD	1	18	2846	1993	5213	3649	1922	14315	13200	11311	3783	11551	6945	7628	4522	11182	2914	4127	4275	2167	3788	2975	11559	5411	15419	8667	1895	15964	24659	11809	12661	11317	589	2456	1518	5528	2137	1938	6543	3876	1914	10088	15317	8752	3251	11818	7349	7884
patient_mdd_sub40	MD	2	20	2281	1126	6413	2644	1551	8429	14259	11229	2458	11187	8042	8764	5065	12802	2563	3174	5469	2430	3067	2044	8691	3741	13993	10538	3741	18742	23185	12357	11863	11266	1013	2392	1059	6384	2193	2362	6394	3397	1006	9343	16506	10854	3484	12918	7972	6224
patient_mdd_sub41	MD	2	16	2651	1126	6742	2321	1688	11239	11138	9136	2124	11064	7866	6198	4285	11303	2216	3877	4568	1720	3556	1544	8830	3088	14914	10425	2668	18205	22971	12997	12229	13566	639	2160	1324	6758	2330	2080	6997	2850	1133	8856	15010	11902	2579	10519	7635	5638
patient_mdd_sub42	MD	2	19	2375	1733	5769	3327	1712	8696	12286	12710	2383	11406	5873	6429	4786	11699	1760	3143	4861	1519	3973	2026	9260	2956	13480	9367	2308	17304	22569	13565	10669	10421	762	2174	1337	6427	2041	2076	6521	3455	1039	8277	18394	11246	2101	11578	6665	6676
patient_mdd_sub43	MD	2	15	3247	1728	7797	3527	1828	11264	14138	12346	2672	10118	8128	7844	5955	11082	2073	3966	6509	2336	4733	2566	11858	3117	16362	11183	2884	18026	25420	13704	12588	11631	1145	3266	1415	6280	2658	2891	9002	3216	1069	10603	16990	12831	2443	10695	8606	7741
patient_mdd_sub44	MD	1	17	1996	1268	8335	3415	2486	11207	15873	14338	2463	13409	9535	7701	6874	13461	2203	4156	3368	2744	3354	2314	9698	3439	15305	11988	2402	18537	29244	17202	12095	13710	1183	2384	987	6770	2555	2174	6960	3737	1939	10769	17919	12822	2587	13227	9512	8213
patient_mdd_sub45	MD	2	16	2852	2522	7570	3412	2473	10286	15483	12737	3142	14712	8612	6893	6677	13424	2197	4144	4013	2868	3337	2157	11039	3693	15498	10567	2494	18813	25161	15465	13473	13228	1220	2799	1274	6868	2366	2012	6550	3817	2361	10293	18676	12633	2506	13273	8040	7770
patient_mdd_sub46	MD	2	15	3224	1202	5340	3318	2210	9904	17490	10932	3374	11442	7825	8097	6020	10985	2471	3804	4192	2468	3321	2461	10291	4025	13212	10652	2520	17628	24476	18009	12848	10517	1100	1462	1334	7132	2312	1913	4783	4608	1823	9138	18311	12332	2869	15643	7506	8317
patient_mdd_sub47	MD	2	17	2829	1906	6762	2954	1499	10075	13715	13063	2781	11359	8330	5862	5264	11557	2260	3486	5132	2637	3200	1975	11578	3831	13947	11372	3258	16425	25153	15837	13046	12413	802	1915	1477	6653	2145	2081	5728	4046	2065	7809	16551	12724	2556	13257	9009	6913
patient_mdd_sub48	MD	2	17	2226	882	5826	3361	1659	8828	17616	12653	2730	12213	8489	4512	4746	12624	1901	4014	4813	2105	4536	1771	10302	2879	14823	10782	2226	14602	22449	14251	9863	10933	620	2231	730	6863	2204	1543	5662	4002	1560	9120	18772	8900	2515	10370	8328	4701
patient_mdd_sub49	MD	1	16	2378	2551	10511	3351	2087	13017	15341	13957	3240	12327	8800	8101	5157	14963	2276	4249	5850	2954	4112	2235	11295	4389	16940	10993	3526	19929	24873	15135	12510	12858	806	3040	1444	8112	2950	1994	9396	3706	2554	13467	19372	12470	3528	12764	8838	7912
patient_mdd_sub50	MD	1	14	2985	1926	8681	3936	2093	10682	16889	13064	2942	11989	6797	7353	6423	14076	2242	4401	4113	2473	4162	2501	15824	3074	17323	12651	2016	21237	28637	16806	13304	11693	947	3158	1120	7081	2394	2696	8332	4386	1700	10203	20847	13792	2968	13739	8593	7446
patient_mdd_sub51	MD	1	18	3018	2194	7051	3563	2247	13676	17253	13709	2918	13060	7876	7105	5537	13152	2943	3783	6454	2576	4427	2176	10331	4008	13744	11495	2699	18729	25984	13472	12802	14262	628	2230	1064	7486	2160	2789	8713	4493	1607	14096	19259	11588	3441	12606	7727	8055
patient_mdd_sub52	MD	2	16	2802	2218	6735	3582	1612	9748	14041	13838	3214	12150	7995	8234	5537	13502	2505	3331	6133	1646	3817	3070	9903	3861	13866	9481	3187	15914	22355	13941	12185	12268	952	2163	993	7021	2492	2400	6641	2673	1797	11014	15187	12211	2844	12452	7773	7023
patient_mdd_sub53	MD	1	18	3097	1576	7624	3081	1725	15014	15919	12447	3843	11548	7441	7994	6055	13041	2353	3654	7437	2288	4303	2205	10284	3014	14476	12455	1786	18931	27993	16317	12119	13728	727	2065	1604	7255	2310	2457	8599	3484	1164	12186	19835	15030	3412	13395	8333	9442
patient_mdd_sub54	MD	1	17	2957	1812	9931	3335	2140	9839	16026	11572	3085	14732	8347	5973	6852	11985	2375	4385	5705	2105	4564	2212	9651	4132	15812	10813	2768	18437	25858	14693	12727	13576	748	2344	1151	6936	2170	1802	7048	3361	1987	9160	17062	10231	3645	13736	9407	7496
patient_mdd_sub55	MD	2	17	3580	2346	7048	3290	2330	10088	15292	10796	2534	12866	8443	6821	6017	12834	1869	3424	5321	2305	4093	2250	9366	3694	14408	11646	3048	19094	22097	15899	11996	10382	645	2589	1144	6428	2753	1823	7934	3470	896	9453	16908	14287	2455	13830	8407	7654
patient_mdd_sub56	MD	1	17	3168	2525	7109	2784	1981	10566	17521	14546	2685	9417	8102	7816	6068	12140	2125	2843	4225	2478	3556	2566	12629	2636	13673	10550	3265	20057	25577	13925	14163	12629	989	3924	1209	6165	2780	1886	6680	3195	1582	11527	19284	13440	2125	10275	8937	6336
patient_mdd_sub57	MD	2	19	2242	2117	6683	2988	1612	9684	14541	10666	2997	12615	7773	7330	5691	9576	2687	3600	4389	2300	4300	2318	10149	3409	13311	10015	3003	16209	24580	14859	11715	10855	928	2561	1046	6005	2007	1725	6830	3002	1390	10111	16872	10708	3029	12230	7572	5861
patient_mdd_sub58	MD	1	15	3190	1565	8534	2729	1344	9967	14675	12722	4052	11648	6912	8169	5532	14147	2193	4093	5267	2450	4610	2177	11940	3666	15396	12451	3814	21962	27811	16057	13196	13182	783	1954	1288	7099	2185	2333	8649	3026	1543	10340	18304	12153	3931	11106	8239	8217
patient_mdd_sub59	MD	1	15	1709	2239	7662	2615	1225	7643	12298	10983	2633	12370	7576	6230	4309	10174	2197	3377	4910	2705	4027	1636	10060	3063	14805	8606	2315	17391	22134	14134	11228	9045	776	2322	1154	5495	2090	2117	7303	2717	1695	9069	15722	10550	2694	11644	7823	5675
patient_mdd_sub60	MD	2	17	2859	2647	8223	3575	1537	10785	15929	12260	3298	12213	7294	8603	5780	11552	2580	4023	4105	2243	3815	2139	10993	4034	14253	9385	3208	17522	24275	14296	12954	11574	744	2602	1069	6807	3062	2541	7537	3459	1270	8645	17721	12382	2412	12474	8236	8588
patient_mdd_sub61	MD	1	12	3812	1846	6819	3112	1485	12451	18894	10029	3690	11302	8488	7022	5530	13405	2221	3880	6043	2529	3276	1977	10159	3864	14186	10863	2690	19407	24065	14650	11064	12341	834	2108	982	8008	2649	2431	6471	3266	1737	9908	21839	10176	3760	11825	7432	6674
patient_mdd_sub62	MD	1	19	3266	2584	7536	2373	1950	10956	13801	13347	3002	11190	8195	5665	6395	12322	2045	3731	4767	2536	4548	1571	12007	4108	16049	10672	3373	19768	26904	11493	13276	13500	985	2859	1379	7492	2313	2551	8539	3219	1619	10296	16729	12091	2907	11103	7466	6551
patient_mdd_sub63	MD	2	17	2906	2210	7893	3361	2220	11874	16785	16462	3192	13499	8116	7407	6051	14831	3057	3606	5851	2251	4127	2107	12519	4508	15203	11022	3376	19058	25064	16123	12736	12328	526	2601	1647	7321	2824	1790	7768	4158	2095	12330	20761	12559	2505	12107	8573	7582
patient_mdd_sub64	MD	2	17	2542	1514	6184	3089	1932	10441	16613	13109	2514	14216	8167	7293	6123	12255	2254	4158	5457	2230	3806	2156	9635	4094	15215	9794	2558	19111	25257	15939	13242	12824	801	1599	1041	6662	2646	2038	7043	3712	1067	8370	18096	14271	3170	12101	7507	6805
patient_mdd_sub65	MD	2	17	2995	1166	6647	3809	1110	10854	16534	10770	3403	16824	7676	8234	4520	12232	2297	3617	6556	2309	4656	2959	10239	3022	14329	11814	1885	17960	25607	15721	12215	15598	1005	1365	1407	6874	2462	2105	5327	3963	1343	7887	19325	8833	2844	15931	7098	9395
patient_mdd_sub66	MD	1	16	2193	2131	7253	4064	1701	11338	14216	14238	3392	14440	8767	8500	6522	10201	2557	4206	4818	3112	4011	3689	10903	3310	15797	11667	2957	20599	26616	17299	14587	15994	867	2865	1683	7196	2043	2352	7152	4343	1492	10131	18486	12864	4253	13995	9026	8833
patient_mdd_sub67	MD	2	13	2543	1422	8279	3827	1406	11010	15137	9254	3653	12705	8370	8956	6642	11994	2448	3950	5706	1819	3742	3310	12285	4035	15663	11846	2645	18680	30088	16214	14306	13286	959	1802	1383	6352	2656	3118	5819	4243	1149	8268	20786	11282	4337	13431	9724	9456
patient_scz_sub01	SCZ	1	14	2531	1600	6722	3234	2108	9881	14567	11135	3011	12189	7527	6351	6059	9631	2597	4385	4505	2048	3790	2360	11838	3828	15231	10353	3632	20957	24633	14499	10751	10793	988	847	1057	6332	2078	2411	5655	3456	1670	12167	18253	11489	2876	11039	7829	6433
patient_scz_sub02	SCZ	2	15	2295	1549	6642	2274	2420	10232	13071	11835	2520	10796	7695	5944	5147	13250	2594	3856	5161	2383	4670	1807	8508	3288	13124	9555	2425	17066	25197	12894	8773	11171	1338	2551	735	7401	2297	2169	6614	2870	2396	9724	13990	12592	2911	10800	8065	7320
patient_scz_sub03	SCZ	2	17	2214	2065	7217	2740	1534	9978	12267	9375	2204	10686	6917	5812	4918	11676	1847	3569	5372	2076	3553	2285	8218	3346	13936	8550	2275	14084	20888	11475	10054	9449	622	1499	1104	5976	2496	1847	6557	3039	951	8852	14721	10124	2681	9187	7451	5013
patient_scz_sub04	SCZ	2	17	2826	1843	6788	2670	1152	8364	11791	10095	2785	10009	6178	5554	5287	12325	1904	3436	4512	2162	2451	1921	7840	3028	13420	8065	2399	15297	20170	11336	10760	9470	773	1669	986	5681	2547	1490	6212	2883	826	7405	13397	9716	3063	9311	6871	5284
patient_scz_sub05	SCZ	1	14	2436	1599	7812	3648	2967	13741	14600	11260	4193	12099	8253	8480	5639	13829	2378	3933	5677	2493	4477	3179	11089	3836	14622	11398	3233	17768	26838	15228	11364	13936	843	2287	1645	8679	2519	1732	6394	3883	1761	11373	18375	10349	3583	12747	9073	9110
patient_scz_sub06	SCZ	1	16	2678	1987	10031	3480	2978	11114	16601	12398	3191	14915	8387	7338	6743	12717	3013	4163	5139	2493	4627	2655	11611	3865	17725	12373	2413	19763	28710	17591	13185	13955	865	2120	1457	7931	2544	2656	7223	3482	1569	12112	17827	13648	3177	12994	9251	7749
patient_scz_sub07	SCZ	1	17	2612	1427	7034	2849	1811	7835	11072	10698	2932	13520	8182	6185	5512	11560	2325	4162	5809	2644	2934	2106	8959	3209	15046	12518	2920	21372	28179	17764	13363	13479	1220	1207	1251	7141	1971	2214	8510	3378	1632	9560	16676	10880	3038	12230	7612	5447
patient_scz_sub08	SCZ	2	15	3098	1576	5349	2811	1311	8173	12086	9254	2729	11084	7815	6655	5004	10378	2193	3524	5252	2059	3255	2514	10615	2491	13268	8446	2072	15652	21109	11380	9287	11169	817	2536	1149	6064	1884	2677	5780	2960	929	8140	14628	9041	2284	11126	8160	7085
patient_scz_sub09	SCZ	1	16	2525	2712	8648	3433	2174	13046	15884	15254	4112	11279	8667	8321	6896	14102	2651	4523	8246	2451	4460	2569	12146	3985	16898	11355	3262	18462	27532	15537	13082	13934	788	2683	1243	8723	2813	2456	9144	4185	1699	10299	19229	12779	3042	12797	9005	9792
patient_scz_sub10	SCZ	2	17	2942	1624	5322	2338	1758	9959	14209	9192	2224	9798	6222	5228	4121	10482	2043	4128	4178	2095	2596	1628	8867	3068	13190	7940	1545	13277	21213	11550	11208	9849	798	2697	938	5982	2335	1308	5839	2269	1858	8973	17549	11341	2262	7590	6949	5284
patient_scz_sub11	SCZ	1	13	2870	2599	9261	4129	1792	12996	17699	14552	3410	14654	8524	8879	6954	15227	2806	4448	6855	2337	4551	2939	13555	5214	16642	13543	3958	25425	30229	19061	13139	14546	1122	3052	1226	7569	3281	3846	9864	4941	2217	13023	22107	13271	4438	15432	9149	9035
patient_scz_sub12	SCZ	1	18	2237	1986	9362	2771	1776	8885	14986	13806	3591	12353	8285	5595	5130	12400	2167	3597	5875	2303	4096	2259	10418	3919	14138	10728	2775	18307	23471	14864	13104	12836	990	2759	1227	6731	2217	2098	8116	2766	1347	10088	17712	13068	2736	10505	8421	6191
patient_scz_sub13	SCZ	1	18	1622	1890	8125	3297	1581	10660	18556	17610	3412	13068	7869	6775	5047	15418	2072	3586	6406	2808	3019	2587	11707	3737	16709	12408	3106	17818	27957	16571	8936	12329	978	1697	1167	7478	3337	2742	7708	4543	1501	9889	17622	12922	3786	13282	8840	6988
patient_scz_sub14	SCZ	2	18	2422	1748	5733	2442	1727	8947	11755	9996	2290	10316	5623	6900	4390	9143	2057	3325	4749	2297	3681	1852	9284	3142	12495	9765	2452	14440	20067	11850	9533	9623	712	2113	1148	5757	2301	1964	4432	2549	1192	7639	12022	8859	2167	10146	6943	7132
patient_scz_sub15	SCZ	2	17	2648	1569	7628	3492	1886	11089	13974	13302	3540	12981	8172	9181	6170	12055	2188	3777	4984	2238	4151	2577	11082	3224	15930	10768	2346	17285	26228	15843	11834	12958	759	2494	1428	6104	2205	2171	7359	3874	1924	10955	18870	12525	2602	12364	7803	7494
patient_scz_sub16	SCZ	2	13	2835	1976	6561	3343	1170	9205	13557	10892	2621	11461	6966	7490	4796	10377	2278	4851	6265	2379	4763	1811	11451	3778	15099	10486	2960	16288	26958	13604	12444	11590	922	1638	1291	6855	2333	2202	7022	3412	1327	9905	17052	11473	2341	11863	8657	6695
patient_scz_sub17	SCZ	2	17	2145	2158	6319	3429	1284	10952	17084	13064	2508	11054	7866	6420	4811	12243	2650	4183	4255	2138	3820	2517	8929	3349	14255	9529	2484	17671	20261	13283	9204	11441	976	1002	928	5574	1955	1880	7493	3971	1381	9807	16123	11537	2094	11346	7998	6359
patient_scz_sub18	SCZ	1	14	2642	1821	9349	2933	2133	13833	20672	14932	4698	15978	7633	9581	5796	14438	2958	5395	6662	2320	4750	2238	11441	4683	17033	14232	2710	23155	31035	19521	13477	14603	1094	2261	1432	8361	2721	2684	10207	4797	1811	14890	22678	14630	3600	16188	10731	9622
patient_scz_sub19	SCZ	1	16	3878	1434	7431	2949	1505	9549	14101	12464	3152	12439	8799	7116	5818	13563	2632	4430	4713	2178	4211	2572	8662	3444	14729	10441	3726	18678	24336	14397	12269	12706	740	2496	1312	6666	1882	1406	7608	3885	1122	9757	13042	14156	2644	12686	8244	6917
patient_scz_sub20	SCZ	1	19	2784	1057	5579	3455	2041	12155	15313	13555	2878	11538	7087	7075	4893	12023	2386	4671	5765	1949	3892	2168	8877	3331	12159	7539	2017	15020	22607	12250	12503	9340	977	2598	884	6026	2729	2604	5791	3615	2202	10494	18170	11763	2574	9616	6876	6390
patient_scz_sub21	SCZ	2	17	2293	946	6125	2197	1635	8585	11087	9249	2521	9033	6742	5725	4290	9678	2020	3431	4750	1986	3672	1815	8607	2775	12796	8390	2102	15031	21679	11199	8780	9925	712	1837	977	5924	1946	1968	7738	2297	1437	8204	12772	9069	2283	9450	6527	4844
patient_scz_sub22	SCZ	2	19	2146	1576	7671	3669	1899	10190	15179	12990	2588	12052	8819	7721	5269	11975	2168	4287	5628	2010	4441	3048	11423	2948	13198	8627	2419	19668	24273	12858	9544	12359	843	2738	1337	7173	2380	1487	8419	3943	1339	9379	19997	12125	2961	10539	8594	7129
patient_scz_sub23	SCZ	2	14	2390	1777	7689	2826	1448	11529	12895	10970	3548	11648	7383	6609	5466	11542	1751	4226	4649	1966	4206	2074	10452	4005	15535	10859	2619	16567	25837	15479	12099	15336	788	2711	1325	7183	1907	2681	8207	2719	1482	12016	15303	11905	2785	13957	7423	6777
patient_scz_sub24	SCZ	2	15	2044	1504	5771	2712	1506	10107	13902	10002	3030	12000	6499	7664	5044	9701	2800	3421	5881	1965	3996	1847	10369	3383	15433	10206	1648	13731	21238	14782	9649	11572	849	2771	1099	6474	1962	1755	5795	2462	1826	8603	15922	8018	2391	11520	6767	7188
patient_scz_sub25	SCZ	1	19	2516	1602	8547	3401	2281	13295	16654	13986	2694	11306	7925	6503	5429	12151	2067	4048	5775	2037	4363	2447	13144	4206	15425	10443	3567	17644	27385	15545	12770	12829	963	2914	1195	7457	2553	3525	6975	4153	1800	14107	19395	9554	2402	11584	8854	7158
patient_scz_sub26	SCZ	2	17	2104	2019	7828	3647	1089	9677	13075	10030	2736	9598	7791	8092	5906	9672	2469	4358	4665	2693	4429	3149	10065	2803	13938	10689	2205	16736	23732	14192	12307	10528	601	1530	1080	6220	2090	1910	5921	3766	1506	9265	14011	9285	2435	11531	8410	7267
patient_scz_sub27	SCZ	2	16	2853	3170	7170	3667	2012	10922	14616	13527	2162	10488	7733	8350	4932	11957	2006	4911	4147	1805	3573	2528	9827	4092	14510	8832	3172	18048	23110	14336	11300	14081	960	2332	968	5998	2932	2372	7993	3851	2011	13419	18128	11273	2560	12038	7714	8297
patient_scz_sub28	SCZ	2	17	2392	1302	6282	2729	1821	9015	11747	10781	2833	8999	7481	4940	5468	10422	2649	3004	4452	1838	3771	1913	10075	3335	12826	8660	1594	16393	22791	15347	10944	12280	716	2575	952	6180	2240	2150	6280	2715	1578	9231	15016	9768	2376	9421	7879	5528
patient_scz_sub29	SCZ	2	18	2788	1657	7000	3175	1284	10354	14301	10024	2423	10975	8281	7122	5358	12993	2779	4301	4995	2392	3902	2622	9931	3986	14507	10157	1703	17977	23761	14298	11704	12013	735	3615	1038	7439	2745	2449	7333	3273	1593	10704	15117	10235	2194	12407	8244	7272
patient_scz_sub30	SCZ	2	15	2208	1827	9573	3325	1863	9616	14195	9857	3011	13173	6583	7679	5492	11654	3047	3792	5555	1946	3891	2396	13503	3252	15449	12089	3473	18811	26255	16135	11762	13691	1007	1457	1211	6611	3178	2797	8952	3709	1508	9525	16743	13850	2464	11502	7354	8276
patient_scz_sub31	SCZ	2	15	2860	2735	7012	3008	1331	14279	14329	11589	2422	12677	8796	5805	4952	12938	2858	4119	5288	2394	4630	1957	13074	4328	15128	11633	3079	16237	24447	15627	13346	12527	629	2299	1413	7225	2504	2078	6942	3413	1700	12492	17013	13401	2449	11467	9094	6407
patient_scz_sub32	SCZ	1	15	1952	1596	8320	4769	1511	12497	15354	13421	3672	16664	9355	9952	6230	15023	2074	3788	6043	2920	4665	3579	15169	3218	16899	11665	2909	24761	27466	18796	14309	14057	926	3085	1355	8485	2385	2660	9014	4530	1293	10608	17451	14507	4415	18352	9662	9671
patient_scz_sub33	SCZ	2	19	2128	2136	9593	4042	1552	9133	11981	11808	1947	11211	7210	8027	4777	10502	2094	3902	3564	2232	3276	2953	9158	3487	15187	8422	3236	16653	22399	12200	12342	10383	1020	2352	875	5998	2713	1490	8319	4020	1746	7460	13497	12568	2221	11233	7198	8378
patient_scz_sub34	SCZ	1	14	3032	2160	8172	4230	1678	11173	17870	13933	4220	12980	8609	9130	6013	13883	2055	4498	5189	2481	5590	3912	11994	3873	18963	12810	3019	22277	25660	15547	12463	17087	1283	3078	1612	8963	2391	2017	8362	5105	1643	11499	19326	11679	4765	13189	9260	9315
patient_scz_sub35	SCZ	1	15	2811	2094	7163	3327	1677	11990	16471	11992	3041	12397	9577	5962	5966	13060	1844	3925	6585	2367	4774	2102	11130	3825	15921	11250	2554	20186	28078	13452	11964	12838	735	2477	1414	7007	2310	2603	7083	3778	1648	8122	21542	9234	3012	13486	9516	7506
patient_scz_sub36	SCZ	1	18	3692	1804	6598	2883	2175	14474	15743	13674	3136	11304	8237	6968	6863	12660	2327	4144	5652	2624	3381	2261	10191	4032	14805	10621	2899	19940	28601	13611	12996	13550	803	3482	1219	6926	2831	2187	6595	2967	1592	11610	18125	15612	2921	11254	9194	6994
patient_scz_sub37	SCZ	2	16	2896	1943	8820	3356	1956	10104	15188	12423	3401	11756	7913	6887	6318	11935	2003	3795	5034	2194	5222	2267	10247	4936	14180	11164	3239	17463	24834	14619	12254	9794	897	2937	1380	7435	2594	2234	6512	3501	1102	9169	14762	8788	2810	11172	8426	6470
patient_scz_sub38	SCZ	1	18	2245	1739	7794	3151	2471	10121	14303	10960	2626	14272	8892	6863	6017	14288	2448	4011	5708	2836	4029	2023	9289	3313	18865	10030	2901	17660	24471	14078	12519	11320	968	2591	1164	6302	2706	2281	6991	3534	1772	10350	17390	11952	2943	13455	8670	7323
patient_scz_sub39	SCZ	1	16	2009	1019	10313	3787	1414	10763	13618	14161	3365	11046	6904	6418	5812	10485	1918	4580	5318	2274	4608	2340	11508	3825	15951	10186	1808	19031	28540	16620	11125	15275	806	2305	1599	7342	2338	2691	9069	4135	1834	12108	17563	14861	2376	12468	8339	6362
patient_scz_sub40	SCZ	2	17	1951	1447	5917	3343	1035	8728	15279	11651	2477	9803	6613	6124	5131	9026	1997	3498	4577	2251	3886	2212	10144	3687	13951	9018	1667	15195	23702	14274	8245	10391	742	1829	1036	6234	2728	1401	7263	3227	1774	8176	14454	9466	2306	11468	7466	6973
patient_scz_sub41	SCZ	1	15	2885	1865	7419	3727	2300	12115	15038	14681	2779	12379	9378	11713	6219	12816	2531	4392	5430	2239	3821	2411	11306	3327	15804	13598	2607	23054	32548	17777	12564	14200	772	1990	1304	7374	2059	2429	9087	4475	1798	10934	20936	12745	3358	15737	9203	10167
patient_scz_sub42	SCZ	2	11	2116	2173	8745	3633	2366	10294	15239	12698	2653	12450	8911	7310	5884	13220	2144	3868	6003	1846	3485	2259	12164	4170	14465	10364	3429	18012	26129	16076	11242	10950	1160	2199	1295	7000	2250	1578	7526	3908	1445	9296	16289	11710	3254	12503	8756	7060
patient_scz_sub43	SCZ	2	13	1730	1803	7683	3006	1495	8729	12121	10838	2491	11642	5952	5552	5228	9563	2081	3064	5007	1638	3919	1847	10147	2785	13095	9522	2415	17167	21854	13321	8378	9994	682	1165	908	6286	1830	2429	8476	3398	1799	8373	16083	9003	2039	10100	6594	5413
patient_scz_sub44	SCZ	1	15	2671	1864	9272	3557	2054	13111	17719	12165	4059	12858	7757	7062	4729	13464	2525	3008	4855	2287	5198	2142	11399	3492	14528	11817	2870	22373	26325	16290	13957	13781	944	2994	1025	7672	2180	3176	6758	3336	1356	10713	16334	12276	3487	12548	7836	7696
patient_scz_sub45	SCZ	1	15	3027	1565	7492	4018	1676	15165	15574	13785	3204	13875	7479	9027	5384	15874	2773	3824	6924	2437	4816	2680	11654	4403	15893	11426	2397	22145	28676	14773	15153	17686	1174	3155	1440	7760	3275	2628	7597	3443	1459	11384	20135	12076	3165	13580	7726	9551
patient_scz_sub46	SCZ	1	17	3865	2361	7410	3606	1241	9972	15360	11253	2790	11887	7889	7635	4862	11274	2278	3989	5738	2139	4130	2921	9137	3680	15606	10542	3084	18018	23145	13139	11721	10725	869	2978	1168	6892	2203	1994	6518	4007	806	9598	15979	10135	2787	11610	7765	7902
patient_scz_sub47	SCZ	1	16	2885	1713	6964	3768	1854	12481	12955	10657	2149	12375	7355	8376	4912	11584	2331	3528	5067	2179	4103	2592	11153	3096	12895	9573	1482	13734	23374	12958	11152	13699	685	2978	874	6071	1963	2206	6060	2952	1771	11847	14755	12298	3398	13339	7400	8145
patient_scz_sub48	SCZ	2	15	2585	2627	8730	3267	1959	14374	16520	13835	2443	11728	7269	7796	5147	14577	2622	3720	5097	2909	3697	2474	12049	3712	17018	11692	2761	17940	23877	15005	11873	13543	837	2735	1096	6311	2725	2474	8152	3619	1377	12523	19848	15193	2270	11445	7973	8025
patient_scz_sub49	SCZ	1	17	2748	1653	6591	3230	2500	11681	13705	10736	2813	13562	6807	6637	5184	12993	2658	3751	4119	2327	3430	2770	11676	2605	16018	10752	2780	16739	22691	14318	11731	10405	605	2387	1482	6885	2885	2209	6281	3310	815	9897	16850	9895	1993	13770	7661	8220
[truncated: 22 more columns]

## Sheet: subcortical_volume
Supplementary Table 3. The processed data supporting the conclusions of this article (subcortical volume).
sub	group	gender	age	Left-Lateral-Ventricle	Left-Inf-Lat-Vent	Left-Cerebellum-White-Matter	Left-Cerebellum-Cortex	Left-Thalamus-Proper	Left-Caudate	Left-Putamen	Left-Pallidum	3rd-Ventricle	4th-Ventricle	Brain-Stem	Left-Hippocampus	Left-Amygdala	CSF	Left-Accumbens-area	Left-VentralDC	Left-vessel	Left-choroid-plexus	Right-Lateral-Ventricle	Right-Inf-Lat-Vent	Right-Cerebellum-White-Matter	Right-Cerebellum-Cortex	Right-Thalamus-Proper	Right-Caudate	Right-Putamen	Right-Pallidum	Right-Hippocampus	Right-Amygdala	Right-Accumbens-area	Right-VentralDC	Right-vessel	Right-choroid-plexus	Optic-Chiasm	CC_Posterior	CC_Mid_Posterior	CC_Central	CC_Mid_Anterior	CC_Anterior
patient_con_sub01	con	2	13	4889.4	435.2	13454.4	47712.7	7900	4320.9	6837	2065.3	1236.2	3136.1	19755.9	3744.8	1555.5	917.8	613.6	3965.3	53.6	1017.5	3102	363.7	14629.6	51010.4	7875.2	4391.8	6983.2	2080	4089.5	1781.3	584.4	4084.3	73.9	1287.2	262.2	816.4	436.9	468	502.4	924.6
patient_con_sub02	con	1	17	3103.6	248.8	15499.7	54751.1	9189.3	3696.2	7138.4	1640.7	884.2	1903.1	23435.6	4597.3	1675.3	908.7	516.2	4175.2	80.9	1209.6	2682	216.9	14653	55541.8	8223.5	3346.6	6830.8	1872.4	4755.2	1891.4	593.3	4173.5	64.3	1437.7	147.4	923.7	383.5	555.1	513.9	680.2
patient_con_sub03	con	1	12	2738.2	580.4	8706.3	46117.2	6170.4	4179.8	5372.8	1548.3	731.7	2260.5	14216.7	3770.2	1357	582.8	605.7	3239.5	137	1098	3913.1	835.6	8918.1	45899.5	5908.4	4387	5553.2	1487.8	3774.3	1845.4	614.5	2924.8	113.7	1140.8	211.8	797.6	431.2	435.2	384.5	807.3
patient_con_sub04	con	2	19	6929.8	286.7	13841	47263.6	7289.1	3933.8	6988.3	1925.1	792.6	1654.5	19293.8	4011.4	1437.6	907.4	893.2	3993.5	163.1	1115	8504.3	656.8	14427.8	48553.5	7113.1	3868.2	6550.9	1981.8	3788.7	1609.6	845	4165.8	100.2	1498.6	287.4	808.4	492.9	474.2	463.8	874.1
patient_con_sub05	con	1	14	6809.5	216.6	13182.7	51527.1	7457	4519.1	6248.3	1942	754.1	1521.9	18874.7	4390.7	1728.2	984.1	947.2	3618.9	123.5	1101.7	4366.2	306.9	13672.2	51377.2	7414.8	4790.8	6532.9	1937.8	4526.8	2135	747	3940	94.4	1418.4	185.2	1212.7	502.5	441.8	589.4	1022.1
patient_con_sub06	con	1	18	4831.2	197.5	15255.5	48955	8398.1	3859.5	6251	1513.9	894.3	2134.6	20480.8	4134	1563.5	907.3	822.9	3952.5	85	994.7	4574.3	294.6	15195.4	50406.1	7073.1	4109.5	5716.2	1768.7	3510.6	1533.1	606.2	4032.1	108.7	1376.5	253	857.3	459.3	537.9	486.4	804.6
patient_con_sub07	con	2	15	2316.1	313.4	15385	51197.6	7341.1	3889.7	6948.1	1941	746.8	1503.5	20617.5	4254.3	1788.8	748.1	654.4	4030.5	74.6	1076.9	2113.9	236.9	15485.9	52210.1	6318.7	3763.7	6460	1958.9	4296.4	1833.3	686.6	4032.1	121.2	1144.9	335.9	781.5	404	591.7	459.3	777.8
patient_con_sub08	con	1	12	5193.7	240.2	16780.4	51011.4	7479.8	4667.4	6560	1402.6	718.5	1871.7	19401.7	4033.7	1698.9	1223.8	624.6	3732.6	105.9	1095	5458.7	198.8	17377	53179.8	6882.4	4694.1	6778	1763.5	4037.9	2198.4	757.5	4378.6	100	1211.1	304.2	1025.8	461.1	597.6	519	954
patient_con_sub09	con	2	19	3890.3	311.6	14364.8	52820.4	8200.6	4394.5	7963.3	1478.9	729.2	1449.8	20788.7	4244.5	1734.3	1001.6	801.7	3697.2	64.4	865.3	2754.8	256.2	15194.1	54173.9	7575.9	4633.4	7817	2146.7	4335.3	2188.7	696.2	4209.5	42.2	1255.5	145.6	700.8	397.5	478	445	746.2
patient_con_sub10	con	2	19	4634.2	398.5	17018.8	52098.7	8109.2	3798.8	6347.1	1502.7	882.9	1306	21027.3	3872.2	1790.4	794.8	708.6	4032.7	183.3	1047.3	3510.4	304.6	17479.1	52623.5	7312.4	4003.9	5974	1711.5	4356.4	1418.7	583.4	4348	106.4	1317.6	239.3	768.2	424.1	461.1	508.4	641.6
patient_con_sub11	con	2	19	2470.8	180.1	14246.6	49906.6	7429.1	3984.8	6887	1556.2	479.7	1942.5	19642.1	4291.8	1598.2	663.7	876.6	3694.7	59.1	1270.1	2211.9	183.1	15214.6	53284.4	6913.4	3818.5	6773.2	1687.1	4229.7	1961.1	812	3939.6	93.6	1326.7	251.9	869.3	372.3	627.7	642.3	857
patient_con_sub12	con	1	19	9105.9	523.4	14553.8	53245.9	7225.8	3775	7594.6	1586.5	1644.1	4106.6	20016.4	4272.5	1529.8	1512.4	890.2	3991.1	71.7	1148.3	8536	626.7	14317.5	53731.7	6390.8	4021.8	7648.5	1636.7	4204.6	1657.1	663	4634.7	82.3	1464.6	285	812.1	342.9	373.6	439	708
patient_con_sub13	con	1	13	7232.1	768.4	15677	49213.2	7646	4591.4	7481.8	1973.7	994.8	2263.3	20802.8	3748.1	1565.5	1121.9	826.6	4113.3	107.8	1139	6832.8	536.1	15073.8	53343	7277.3	4759	7200.8	1855.2	4174.7	1903.1	865.3	4117.8	98.5	1563.4	224.2	1039.7	465.9	598.2	526.8	961.1
patient_con_sub14	con	1	13	6511.5	360.8	15464.3	61031.5	6848.6	4655.1	6537.2	1689.8	935.9	2504.4	19550.7	3780	1410.3	736.7	524.4	3700.2	119.5	1033.7	3583.6	311.5	13663.3	63996.7	6388	3766.2	6162.9	1760.2	3957.5	1649.6	712.5	3645.7	95.4	1234.3	243.6	917.2	476.8	552.8	444.5	759.1
patient_con_sub15	con	2	19	3694.4	427.6	15001.6	52959.9	7889.2	4407.9	6745.7	1981.5	613.5	2006.3	20744	4415	1838.4	871.4	809.1	3385.7	110.3	1006	3255.8	361.4	15474.8	56727.8	7234.3	4037.9	7331.5	1852.7	4537.5	1909.4	971.5	3855.5	154.5	1328.3	324.5	989.4	550.2	623.6	609.9	1238.9
patient_con_sub16	con	1	11	2599.4	359.7	13308.5	58773.7	8110.8	4349.9	7034.7	1987.7	753.7	1565.9	18538.3	4241.7	1866.4	831.8	881.2	4266.7	74.7	302.4	2945.2	391	13417.4	58679	7979.6	4690	6740.2	1921.8	4139.3	1987.7	846.6	4319.7	77.1	412.5	127.6	772.7	450.7	805	814	696.5
patient_con_sub17	con	1	16	6770.3	715.6	14198.5	56235	8454.6	3654.6	5747.4	2095.2	848.7	1326.2	20646.5	4178.9	1639.9	947.9	755.1	4460	24	633.1	5112.6	469.2	13914.7	51740.8	8085.8	3702.7	6073.5	1970.1	4729.9	1856.4	645.7	4740.5	47.9	713.5	232.3	1147	667.6	828.3	769.6	925.5
patient_con_sub18	con	2	10	3320.1	434	13201.6	57788.3	7402.5	3019.3	4688.9	1746.2	574.7	1686.3	17394.5	3934.7	1427.9	909.4	588.4	4228.9	11	364.1	2573.1	259.5	12609.4	58848.7	7339.5	3054.5	4542.2	1552	4209.1	1541.5	573.9	4025	12.2	489.6	138.7	708.9	334	689.3	609.7	598.7
patient_con_sub19	con	1	20	5424	450.1	13933.6	52512.5	8522.5	4013.1	5331.4	2080.7	1121.9	1748.6	22009	4097.1	1805.2	1162.6	565.6	4621.2	10.5	385.3	4676.2	601.4	14049.4	53179.7	8097.6	4180.1	5479.2	1921.4	4482.6	2079.2	505.5	4916.2	75.9	639.8	154.6	783.9	408.7	712.4	742.2	824.2
patient_con_sub20	con	2	12	5023.7	386.5	13259.3	48034.2	7733.1	3136.4	7199.7	1936.2	899.4	1752.8	18886.3	4448.6	1970.9	824.8	822.1	3568.6	81	1189.1	3471.6	523.9	13052.8	51400.7	7592.3	3477.3	6756.9	1794.6	4798.6	2263.8	672.3	3912.2	146.5	1619.5	279.3	861.5	439.7	634.8	577.5	801.5
patient_con_sub21	con	1	15	5937.2	393	14602.7	53276	7753.8	4325.2	6342	1990.5	1240.8	1439.9	20509	3909	1564.6	976.8	736	3949.7	119.9	1154.6	4297.1	331.7	15256.2	56256.1	6927.9	4399.2	6136.1	1856.4	3671.6	1866.8	781.8	4331.8	118.8	1594.7	348	893	508.9	465.3	460.1	755.9
patient_con_sub22	con	1	14	3023.7	345.7	16835	53437	8156	4359.3	7434.2	1899.8	678.2	1831	23453.2	4400.5	1733.4	479.3	675.1	4297.6	142.3	1030.6	2958.1	226.8	17664.4	56648.7	7095.9	4185.1	7294.3	1821	4326.3	2087.8	693.4	4444.7	113.9	1216.8	156.1	840.1	552	566.4	604.8	651.7
patient_con_sub23	con	2	16	6273.6	598.5	14618.2	50358.7	6646.5	4542.9	6708.2	1965.5	959.1	2210	19912.3	3996.2	1746.6	816.1	728.9	3930.8	150.1	1267.9	6091.9	377.1	14699.8	52317.3	6273	4530.2	6205.3	1909.2	4193	1806.2	684.8	4195.1	115.9	1566.9	194.5	891.5	493.4	506.9	461.8	839
patient_con_sub24	con	1	14	2916.9	311.9	14371.7	52210.8	8137	3852.6	6941.5	1759.2	449.4	1576.1	20586.3	4327.6	1521.6	747.6	669.9	3959.2	117.8	1197.9	3272.4	185.3	15017.1	53911.3	7896.4	4143.4	6768.3	2084.7	4632.1	2249	766	4037.9	155.3	1468.6	151.8	874.4	470	643.2	644.7	780.7
patient_con_sub25	con	2	19	4026.4	280.3	13738.7	47296.4	7420.2	4377.2	6692.2	1780.7	786.2	1691.8	19729.8	3701.1	1560.3	897.6	571.7	3739.3	154.7	1286.6	2730	55.3	13078.3	48285.5	7093.9	4320.6	6145	1784.8	4256.3	1724.2	532.9	3931.1	112	1411.6	325.4	784.1	400	523.4	546.7	767.6
patient_con_sub26	con	2	17	2691.5	197.2	12226.7	42528.8	7215.1	3426.4	5639.4	1448.7	691.1	1583.3	18062.7	4076.1	1464	903.3	592.3	3133.7	79	939.7	1950.9	219.7	12514.6	45186.4	5970.2	3446.1	6096	1335.9	4272.3	1623.1	611.8	3638.4	72.3	1161.1	171.9	810	397.8	688.2	602	740.4
patient_con_sub27	con	2	19	3919.3	238.8	14137.6	50755.2	8288.3	3800.5	6679.3	1827.3	771.2	1824.5	20769.3	4455.6	1441.8	854.5	591.5	3576.8	137.1	959.4	2972.7	378.4	14519.9	50595.7	7165	3145.6	7499	1905.2	4778.9	2083.8	723.5	4106.2	99.9	1195.7	253.4	771.8	411.5	692.1	627.2	854.2
patient_con_sub28	con	2	18	5291.5	210.6	12374.9	40601	6791.5	4391.9	6777.7	2244.6	1264.6	1488.2	16713.2	4108.7	1623	835.6	806.2	3547.4	73.1	1269.9	4236.8	130.4	11866	41149.2	6195.8	4158.5	7238.6	1990	4176.2	1744.1	785.8	3804.9	108	1125.5	193.4	792.3	418.9	636.7	491.6	852.1
patient_con_sub29	con	2	18	7331.6	589.7	16836.5	49427.9	9086.6	4428.5	7391.8	1766.6	1203	1749.1	20675.5	4026.6	1729.7	1086.5	792.5	4181	116.1	1301.7	6034.9	485.7	16067.1	51634.7	7743.2	4571.3	7129.7	1768.2	4755.2	1642	852.1	4454.3	172.1	1620.9	130.3	998.7	520.5	505.6	505.3	827.9
patient_con_sub30	con	1	19	10130.6	848.4	13642.1	44163.7	8657.2	4208.1	6781.9	2081.5	1578.7	3120.1	19793.6	4300.1	1765	1301.4	590.2	3997.2	145.7	1275	7399.6	772.8	12874	45473.7	7045.4	4303.1	6975.6	1787.1	4336.6	2081	681.2	4107.9	74.9	1295.3	312.2	917.5	494.3	490.9	473.4	770.7
patient_con_sub31	con	2	20	5160.8	438.4	13355.9	46368.1	7105.4	4089.7	5970	1908.3	635.9	1390.8	17556.9	4121	1521.9	908.2	671.6	3371.6	35.4	1083.9	3264.8	279.7	12760.5	44988.4	6688.1	4158.2	6297.6	1715.3	4383.6	1711.9	742.7	3393.2	59.5	1444.5	269.6	859.6	421.6	475.1	422.2	854
patient_con_sub32	con	2	19	12590.8	637.8	13350.1	49810.6	7741.2	3923	5818.1	1341.7	1558.4	1928.8	19138.8	4287	1220.3	1254	661.4	4216.4	55.7	1254.5	7571.8	432.3	13366.9	51019.9	7208.6	3994.3	6632.2	1570.3	4492.5	1614.9	650.2	4007.6	91.5	1705.8	272.1	941.5	465.4	433.7	530.5	913
patient_con_sub33	con	2	18	4183.4	305.5	13822.6	55739.6	7800.4	4290	6075	1664.7	842	2124.9	19008.3	4350.9	1629.5	1081	727	3820.9	73	956.8	3360.9	186.5	14044	54685.9	6599.3	3234.4	6252.5	1560.1	4717.1	1835.5	705.4	3981	69.3	1403.2	259.7	766.1	318.6	429.8	346	548.7
patient_con_sub34	con	2	19	4610.8	474.2	11020	38491.5	6516.9	3450.3	6524.8	1795.6	586	1475.4	16146.2	3236.9	1316.8	909.7	668.6	3429.1	112	979.4	4314.7	550.6	10323.4	40017.7	6154	3668.6	6081.4	1851.8	3460.5	1490.4	555.1	3413.9	76.2	1194.5	185	656.3	358	360.3	350.1	617.3
patient_mdd_sub01	MD	2	14	4242.7	388.3	13068.8	45792	7458.3	4004.6	6376	1681.9	894.6	2086	18926.6	3549.1	1336	936.9	547.4	3741	125.6	930.6	4168.2	516.9	12900	46755.6	6268.6	3751.4	6805.7	1764.6	3850.7	1715	610.1	3792	67.1	1284.1	140.1	775.7	335.4	325.5	352.7	600.5
patient_mdd_sub02	MD	1	14	3433.7	638.2	11791.6	51235.6	7506.6	4175.9	6178.2	1635.7	1160.4	1869	18780.7	3811.6	1444.3	820.2	482.3	3333.7	119.2	1502.7	2714.6	317.1	12439.9	55282.5	7381.7	4088.8	6266.4	1655.4	4175.8	1570.5	669.9	3965.3	101.1	1847	238.5	866.4	613.3	538.8	531.9	705.6
patient_mdd_sub03	MD	2	18	5846.9	345.6	12391.4	37327.6	6354.3	2292.3	5007.9	1641.1	1241	1808.7	15862.9	3085	1422.6	834.7	756.5	2990.5	92.5	775.4	8108.7	504	12037.5	37035.9	6163.5	2589.9	4708.9	1359.7	3028.9	2007.1	870.1	3317.9	61	1007.7	294.7	806.8	243.5	307.8	343.7	548.6
patient_mdd_sub04	MD	2	15	6113.7	427.4	12051.6	48001.5	6840	4097.5	5871.9	1290.7	698.1	1682.9	17959.3	3714.4	1357.1	730.6	612.4	3899.5	243.4	1199.1	3007.3	560.9	10930.5	50567.3	6823.6	4382.2	5621.8	1402.6	3734.3	1434.8	644.1	3892.6	155.7	1386.9	270.9	889.3	456.5	339	487.6	687.5
patient_mdd_sub05	MD	2	16	5528.6	450	13415.8	47848.3	7453.5	3827.2	5301.6	1407.3	987.5	1975.7	18132.7	4350	1127.9	923.1	613.9	3591.5	113.8	1040.6	5524	234.6	13333.5	49719.1	6945.6	3870	5765.3	1281.4	4607.4	1786.6	706.1	3587.5	78.7	1413.7	251	880.4	457	387.2	407.7	675.4
patient_mdd_sub06	MD	2	20	10111.4	516.5	12485.6	46044.4	7397.1	3449.8	5161.2	1377.2	1675.9	1603.3	19158.4	3743.3	1197.5	1075.6	465.7	3697.4	29.1	1009.1	11276.4	709	12887.8	49025.6	6987.5	3883.1	5723.3	1417	3784.5	1779.6	449.9	3395.4	69.7	1229.1	244	939.2	411.5	431.6	491	781.2
patient_mdd_sub07	MD	1	19	10077.5	509.7	12467.5	46066.2	7466.6	3947.6	7097	1811.8	2313.9	1381.2	18668	3844.5	1494.4	1164.4	423.8	3826.6	99.2	963.6	8528.7	485.9	12249.2	47370.7	7152.6	4086.5	6270.3	1790.4	3993	1925.4	535	3629.3	82.4	1461.3	301	897.9	469.1	400.7	479	932.2
patient_mdd_sub08	MD	1	12	7058	750.9	12169.9	51938.8	7815.3	3730.8	6940.9	1788.8	1459.2	1821.6	17203.6	3801.2	1324.3	1220.9	640	4124	70	1141.6	6352.8	674.6	12361.5	46326.8	7139.5	3862.6	7192.5	1853.4	3904.7	1457.9	726.4	4383.7	123.5	1448.7	133.9	803.2	380.5	419.6	401.4	793.2
patient_mdd_sub09	MD	2	20	3500.6	130.2	12126.7	46163.7	6711	3915.2	6514.6	1631.6	759.3	1287	18594.8	3627.4	1456	749.9	709.3	3790.3	85.9	911.9	3203.3	358.3	12370.2	47157.4	5959.5	3821.3	6143.7	1530.4	3771.9	1448.5	660.8	3850	92.6	1040	212.8	791.2	398.2	507.8	379.6	622.1
patient_mdd_sub10	MD	1	15	10099.7	509.5	15074.3	59530.3	8735.1	4283.8	7854.3	2153.9	1156.5	2378.5	23857	4476.7	1746.5	1311.3	660.7	4331.7	125.2	1519.8	11171.3	656.7	14638	62202.8	8664.4	4347.7	7348.9	2023.8	4572.9	1760.6	632.8	4365.6	107.6	2020.1	207.6	1095.8	517.8	504.7	498.2	964.8
patient_mdd_sub11	MD	2	16	11681.7	232.1	11521.1	36736.4	7301.8	3997.3	6118.5	1499.6	1457.1	1890	15082.2	4082.8	1446.9	1942.6	824.7	3125.7	103	1273.9	9372.9	258.3	12253.4	38453.6	6362.2	4200.8	6369.1	1286.7	4029.7	1319.6	653.8	3602.6	203.3	1444.5	158.5	748.7	218.4	378.4	302.7	639.6
patient_mdd_sub12	MD	1	14	9862	690.7	13822.5	46688.3	7781.4	4164.7	7222.3	2077.6	1262.8	2140.2	20975.2	4109.8	1845.9	1067.7	695.5	3998.7	108.8	884	8095.4	507.9	14418.8	49024.1	7300.1	4208	6498.8	1937.8	4442.4	2119.5	786.8	4247.4	97.1	1200.2	155.9	952.1	498.8	634	590.5	776.1
patient_mdd_sub13	MD	2	15	7515.1	284.5	14162.5	50956.7	6481.4	3731.4	6156.4	1615.5	1050.5	2712.1	19964.6	3685.4	1434	903.3	803.8	4127.6	221.8	1010.2	7777.9	394.7	14914.9	51173.8	6479.6	3798.5	5771	1255.1	3421.3	1504.6	723.8	4169.1	127.4	1305.7	300.9	938	511	436.9	499.9	850.1
patient_mdd_sub14	MD	2	16	3029.4	134.6	13319.3	42314.1	7453.6	3426.2	4781.9	1268.1	1002.3	1359.4	16971	4034.9	1553.5	735.7	455.6	3273.1	74.5	946.9	2902.5	688.2	14729.9	41738.7	5927.1	3413.8	5745.9	1457.2	4026.8	2077.7	641	3879.6	107.5	961.1	223.8	517.8	263.2	388.1	316.1	544.7
patient_mdd_sub15	MD	1	18	4142.9	485.8	15483.4	52448.5	8152.4	4863.8	7480.2	1885.5	789.1	1652.5	21120.6	4149.8	1617.2	1098.5	805.2	3793.2	116.4	1105.4	4708.2	487.6	16520.9	53216.1	6472.4	4194.2	7562.4	1752.8	4452	1896.7	807.7	4022.4	146.3	1154	154.7	779	384.6	483	450.4	771.3
patient_mdd_sub16	MD	2	17	3319.3	151	11651.7	44807.7	6966.9	3452.6	4613.9	1585.9	616.1	2006.9	17521.4	4158.2	1792.3	862.1	577.8	3263.6	87.7	959.5	2699.6	585.4	11758.4	45473.1	6466.2	3803.4	5620.3	1436	3993.4	2418.4	719.5	3659.3	112.2	1085.9	173.6	892.6	486.5	467.2	464.9	699.5
patient_mdd_sub17	MD	1	18	8589.1	603	14209.7	51791.9	7424	4443.1	7656.2	1964.4	1038.5	1445.2	21107.7	4136.1	1552	920.6	663.9	4101.2	70	1250.6	6837.6	494.6	14792.4	53292.2	7261.2	4504.8	7894.6	2072.6	4226.3	2078.7	680	4005.4	174.1	1565	200.3	915	481.1	373.9	415	955.6
patient_mdd_sub18	MD	2	13	2443.1	241.9	13033.9	51430.2	6104.6	4130.2	6865.3	1825.3	554.6	1851.7	19216.7	3553.8	1506.5	580.5	695.8	3806.5	126.7	842.7	1918.9	327.1	15065.3	50212.2	6376.8	3680	6645.5	1614.1	3397.6	1899.2	699.8	4277.2	254.1	1089.6	227.7	847.6	452.5	638.6	516.6	748.6
patient_mdd_sub19	MD	2	14	8173.6	586.5	13715.6	49511.1	7392.7	3957.6	5721.7	1661.9	1971.1	2045.1	18167.6	3425.8	1405.8	1083	548.2	3812.2	116.6	1573.9	7660.7	524.9	13990.1	52553.5	5606.8	4303.1	6083.3	1654	3819.7	1281.1	513.9	4041.4	77.2	1936.5	275.5	885	542.1	464.3	581.8	716.9
patient_mdd_sub20	MD	2	17	3918.4	432.4	11311.4	42075.5	6624.2	3591.1	7562.4	1830.9	667.6	1302.8	16128.4	3582	1666.6	923.5	658.8	3378.6	119.5	872.2	2958.4	368.9	12170.2	43379.4	6359.6	3245.1	7464	1744.7	3972.7	1760.5	669.5	3518.7	144.6	1276.4	87.9	728.2	409.4	396.7	339.1	713.4
patient_mdd_sub21	MD	1	15	10373.3	577.2	17983.4	60807.1	8233.2	4754.5	7060.5	2194.2	1958.3	2658.5	22052.3	4157.5	1304.6	902.3	725.2	4778.2	129.9	1354.4	7840.6	611.2	18991	62505.3	7408.9	4798.1	7465.5	2053.2	4396.8	1775.9	724.7	4785.8	150.8	1838.8	245.2	870.9	344.4	324.6	362.5	727
patient_mdd_sub22	MD	1	12	3273.7	160	13257.8	51782.4	8285.1	4619.5	6419.5	1775.5	736.6	2001.8	17527.4	4549.4	1598.5	782.6	629.6	3893.4	73.4	990.4	2761.8	404	14487.4	52993.1	7187.5	4087.8	7468	1529.8	4724.3	1887.8	757.3	3961.8	98.2	1343.4	305.1	841	355.3	532.8	417.9	759.3
patient_mdd_sub23	MD	2	14	3572.8	506.7	14869	48581	8198.4	4160.6	6242.5	1654.1	687.4	1741.9	18465.7	4009.9	1576.9	841.8	719.5	3450	112.2	910.8	2890	489.4	13939.7	52027.2	7805.1	4419.4	6304.3	1652.7	3919.5	1835.7	511.7	3565	129.2	1378.3	234.3	865.7	410.2	480	496.3	887.6
patient_mdd_sub24	MD	1	17	7331.7	504.9	14941.6	51326.3	7730.9	4806.2	6682.3	1942.2	883.6	2539.1	20260.9	4267.9	1779.2	736.3	804.9	4304.9	87.6	1605.9	5136.8	533.5	15221.5	54289.4	7512.9	4978.9	6628.2	1830.9	4138.9	2011.4	842.1	4393.8	478.6	1826.1	351.7	1115.5	526.9	427.2	509.2	895.7
patient_mdd_sub25	MD	2	16	4181.7	305.2	11054.2	39305.8	6890.8	3573	5912.9	1679.3	589.4	1391.7	16523	3561.2	1189	802.2	645	3007.6	89.8	1175.6	3643.5	396.8	11485.2	38629	6685	3985	6084.2	1623.8	3557.6	1469.1	576.4	3397.4	147.1	1453.8	120.4	814.4	387.5	383	518.7	735.7
patient_mdd_sub26	MD	1	16	10329.1	638.3	15350.3	49713.3	7729	4669	5817.2	1876.4	1691.8	1709.5	19208.4	4035.2	1507.8	1096.8	605.1	3980.7	78.8	1311.5	8156.2	339.7	15112.3	53169.3	6642.4	4700.7	5997.5	1802.3	4432.6	1774	628.2	4033.3	47	1667.7	172.8	784.3	315.4	399.5	376.6	720.2
patient_mdd_sub27	MD	1	17	6255.7	342.4	14943.4	54701.9	7984.1	4994.1	8311.2	2191.9	846.2	1100.5	21833.7	4779.4	1667.6	1000.9	876.8	4049.2	102.1	1440.2	5513.4	617	14377.6	56758.7	6920.7	5184	7664.1	2287.9	4611.6	2100.9	750.6	4497.3	188.6	1865.6	263.4	914.3	500.4	400	449.5	922
patient_mdd_sub28	MD	2	17	7890.8	372.8	13652.4	49485.6	7681.5	5078.5	7119.2	1690.6	989.7	2238.2	17153.9	4501.7	2052.4	1071.9	840.7	3968.3	175	1641.9	6463.5	342.6	13625	50026.2	6559.7	5091.2	6888.4	1686.2	4607	2267.8	785.1	4093.4	139.8	1775.7	209	766.9	305.5	373	367.9	834.2
patient_mdd_sub29	MD	1	12	5012.5	390	13862.7	53207.3	8690.8	3924.9	6972.9	2074.9	878.7	1824.6	19505.9	4557.8	1703.9	865	568.9	3652.4	146	1113.6	5329.8	451.2	13430.6	52810.4	8146.2	4025.7	6697.7	1884.5	4629	2229.2	779.2	4175.4	194.2	1622.6	340.5	1002.2	515.5	492.1	552	1017
patient_mdd_sub30	MD	2	12	6084.5	564.3	12162.2	49901	6910.3	3673.9	6705.7	1940.6	650.8	1615	18768.2	3839.4	1604	809.3	662.6	3447.1	97.2	877.9	4520.9	582.2	12671.8	52598.5	7952.7	4067.8	6476.9	1770.9	3560.1	1559.2	784.4	3643.9	86.4	1522.9	271	1020.5	511.8	420	453	987.8
patient_mdd_sub31	MD	2	19	5728.8	405.1	14653.7	51103.3	7084	3732.5	6178.4	1575.6	861.6	2971.6	19261.9	3884.1	1337.2	857.3	595.7	3896.7	191.7	1101.4	4443.4	597.8	14067.9	52954.5	6442.3	3970.7	5962.1	1551.6	3634.4	1635.5	672.3	3797.2	92.2	1375.1	147.1	656.1	349.7	319.3	319.2	640.6
patient_mdd_sub32	MD	2	18	6352.3	138.9	12280.1	43962.9	6151.5	3252.8	5203.8	1259.9	572.1	1449.8	17501.3	3590.9	1022.2	787.3	401.4	2760.5	107.4	999.6	4610.2	267.1	13405.6	44560.1	5821.1	3298.1	4813.7	1213.7	3566	1540.7	567.6	3134.7	134.2	1211.4	277.9	954.2	597.4	549.3	698.8	750.7
patient_mdd_sub33	MD	1	16	3723.3	273.8	12232.5	46560.8	6885.3	3729.6	6604.7	2069.4	1033.7	2547.8	19259.4	4560.7	1547.9	734.9	657	3950.1	69.8	1029.2	4016.9	325.7	12399.5	46780.2	7143.3	3912.3	6779.9	1939.2	4383.5	1847.9	738.6	4000.2	96.5	1455.8	315.4	766.9	445.7	471	464.7	725.7
patient_mdd_sub34	MD	2	16	5196.2	873.6	15970.1	48921.9	7531.7	4480.4	6685	1838	976.7	1618.8	20196.3	3675.1	1547.4	811.6	708.2	4175.9	134.4	939.7	5159.6	465.5	14767.2	49853.2	7216.1	4683.6	6189.4	1972.8	3778.7	1867.2	475.5	4037.2	174.5	1182.1	170	843.4	389	390	398.9	799
patient_mdd_sub35	MD	1	17	5950.5	417.4	17371.3	57023.3	9028.6	4443.7	8306	2176.6	1110.3	2032	22144	4785.4	1814.7	1363.3	653.9	4185.3	45.7	1141.1	5239.1	357.7	16999.1	56781.6	8044.3	4271.8	8034.4	2074	5101.7	2194.2	705.9	4466.6	61.5	1445.4	292.9	994.7	480.4	626.2	576.7	845.8
patient_mdd_sub36	MD	2	18	4056.9	289.2	12968.2	48890.9	7301.4	4067.2	5436.4	1202.8	901.2	1548.8	16986.6	3823.1	1255.4	1022.2	602.3	3696.4	50	769.5	4411.6	268.2	13246.4	48850.3	5959.4	4160.6	6110.8	1485.7	3975.8	1476.5	644.7	3952.6	170.3	1135.1	250.9	892	400.1	460	449	912.6
patient_mdd_sub37	MD	2	17	7362	335.1	15317.8	57605.5	8251.3	4328	6112.3	1581.1	1433.8	1457.5	20005.8	4230.4	1523.4	1207	832.4	3895.4	194.5	1139.5	6599.2	414.6	16449.1	59544.3	7655.6	4626.8	6144.7	1381.9	4248.1	1573.4	636.6	4254.7	274.7	1552.4	121.4	922.5	373.3	375.6	355.5	700.7
patient_mdd_sub38	MD	2	17	9332.3	379.3	15404.3	58502.1	6918.2	4059.2	6652.3	1770	1295.7	2736.4	22183.3	4036.2	1406.8	946.3	604.4	4044.8	52.6	1118.7	9624.2	256.7	16560.3	58804.8	6444.7	4226.9	6729.4	1723	3932	1811.2	634.6	4371.5	97.9	1345.5	168.6	822.9	387.3	376.9	350	634.1
patient_mdd_sub39	MD	1	18	6743.6	479.9	15996.8	51802.9	7039.5	4049.6	6693	1766.9	1295.6	2384.8	21104.2	3828.4	1472.7	1080.2	606.3	4676.4	75.7	1410.1	4765.1	462	15734.4	50867.8	6619.4	4466.5	6448.9	1806	4029.5	1592.8	583.6	4785.6	45	1525.9	205.1	1018.4	580.9	617.9	634	856.1
patient_mdd_sub40	MD	2	20	9372.8	691.5	11185.7	43480.6	6982.3	4220	5857.1	1590	1301.2	2451.7	17158.1	4027.2	1608.1	1227.8	787.4	3685.2	96	848.7	6917.4	492.7	11678.3	45370.5	6565.5	3831.9	6100.4	1637.3	3943.5	1757.3	658.4	3787.2	97.6	1261	272.5	703.3	310.3	344.5	360.4	748.4
patient_mdd_sub41	MD	2	16	4913.9	428.7	12708.3	51510.1	6767.1	4145.3	5546.9	1496.3	995.6	3335.3	17700.9	4099.8	1553.6	727.8	553.4	3446.5	72.1	878.6	4130.6	478.2	12813.8	53803	6600.8	4460.7	5423	1473	4095.5	1995.3	531.1	3634.1	133.2	1237.7	321.1	853.8	436.5	453.7	433.2	825.8
patient_mdd_sub42	MD	2	19	3841.1	328.4	12349.8	43864.8	6898	4437.1	7132.6	2057.9	992.9	2171.9	17385.9	3639	1701.9	808.6	666.5	3947.7	137.8	1203.4	3887.4	489.9	12108.7	44400.2	6569.1	4445.8	7137	1982.5	3829.5	2160.5	631.1	4085.2	103.8	1382.8	294	859.4	494.6	545.7	379.7	680.4
patient_mdd_sub43	MD	2	15	10712.4	781.3	13621.7	53931.3	6830.7	3997.3	5595.4	1501.3	1102.3	2437.3	20105	3733.6	1352.6	800.8	840.6	3861.6	37.3	1306.9	10949.8	515.6	13147.8	54688	6467.4	4160.2	5619.1	1372.1	4101.1	1592.2	885.7	3920.5	74.7	1516	284.8	782.5	345	344.3	383.1	841.8
patient_mdd_sub44	MD	1	17	6996.8	260.4	12371.5	60272.9	8111.8	4633.2	5582	1970.2	1108.5	1950	20533.9	3711.8	1626	879.4	673.4	4087.7	71.1	657.2	7326.7	348.1	12068.6	59828.2	7782.6	4729.3	5622.1	1967.7	3981.3	1900.4	661.8	4078.6	11.9	594	146.6	963.4	517.6	519.3	582.3	1009.1
patient_mdd_sub45	MD	2	16	7340	454.2	12200.9	54320.1	7125.5	3927.7	5770.2	1773	1241.3	1987.9	19212	3717.3	1300.1	962.5	701.3	3916.4	49.4	494.4	7190.8	511.5	12382.1	55293.2	7096	3925.7	5600.4	1852.4	3811.6	1548.9	644.2	3658	11.3	458.9	129.5	803.7	505.3	573.4	516.6	654.6
patient_mdd_sub46	MD	2	15	8878.5	487.6	13786.1	56690.1	7895.5	3186.1	6134.6	1767.5	1117.7	2284.8	18172.6	4109.9	1618.9	858.8	714	4083.6	28.5	714.4	7467.8	805.5	11755.7	53935.4	7434.9	3301.8	6205.1	1871.6	4371.7	1732.5	659.3	3894.1	52.3	763.3	149.8	966.3	751.6	875	806	879.3
patient_mdd_sub47	MD	2	17	10116.1	538.4	12955.6	44090.3	6455.2	3606.5	4642.4	1627.8	1160.6	2020.3	17662	3641.4	1536.3	858.5	512	3552.5	38.9	980.5	6212.2	501.4	13653.6	46132.2	6274.1	3491.8	5007.2	1317.5	3599	2052.6	531.6	3667.4	87.1	1306.4	229.9	777.6	336.8	481.7	437.9	803.1
patient_mdd_sub48	MD	2	17	6667.4	530.6	14577.2	50490	7619	4725.7	6037.4	1392.6	755.8	2486.3	17547.8	3249.7	1258.2	934.1	652.6	3400.8	171.8	1223.3	4934	566.5	13640.6	51062.3	6135.3	4954	6110	1549.2	3371.5	1369	737.4	3721.8	144.4	1519.6	239.3	800.5	440.9	415.1	517.4	807.9
patient_mdd_sub49	MD	1	16	7046.9	499.9	15377.8	49180.2	8363	4092.6	6313.4	1876.1	936.7	2338	21119.1	3865.8	1660	1322.4	624.7	3947.4	119.1	1233.3	5916.7	326.2	14112.2	51235.6	6941.8	4236.7	6272.9	1838.3	3794.1	1859.2	601.9	4350.3	80.2	1443.4	280.5	1101	549.7	568.6	503.4	846.7
patient_mdd_sub50	MD	1	14	6884.5	601.5	14369.3	52340.3	6908	3942.6	7880.3	1925.3	848.5	825.2	18329.1	3942.6	1670.3	1010.3	577.2	3905	82.8	1087.4	5956.6	550.6	14547.7	53766.8	6759.2	4090.9	7783.5	1924.5	3889.2	1902.2	574.4	3961.2	143.6	1427.2	235.8	902.3	405.9	413.9	467.8	853.4
patient_mdd_sub51	MD	1	18	9864.8	906	19046.5	54349.4	8594.8	4355.3	8034.2	2111.8	1524	3295.4	22959.8	4592.4	1789.4	1278.9	575.1	4909.6	53.9	1355.1	6193	663.4	18463.1	56519	8183.1	4417.2	8034.1	2254.8	4797.5	2459	731.3	4993.3	65.5	1811.6	326.8	841.8	478.6	522.3	527.3	838.7
patient_mdd_sub52	MD	2	16	4833.4	446.1	12189.2	47150.3	7535.1	3607.9	5327.9	1439.9	994.7	1725	17802.1	4038	1476.1	1090.3	492	3432	41.5	921.5	3734	227.9	12865.2	45047.7	7274	3808.4	6278.7	1727.5	4318.6	2044.2	686.8	3641.8	84.1	1380.4	196.6	830	353.8	354.7	379.8	679.4
patient_mdd_sub53	MD	1	18	9351.6	376.7	15394.3	58340.5	7918.8	3887.1	7195.2	2005.6	1514.7	2027.5	22231.1	3895	1737.1	1099.7	497.7	4292.6	126.5	1571.8	7978.6	539.3	15214.1	59363.1	7732.4	3927.2	6966	1961.1	4100.2	2222.2	687.9	4256.7	108.6	1696.8	271.4	974.5	441.9	473	622.4	752.9
patient_mdd_sub54	MD	1	17	6144.2	418.1	13383.4	49447.1	7865.4	3647.2	7050.2	1766.3	943.2	2814	20068.6	4191.3	1776.9	816.4	551.4	4095.5	76.9	1090.3	3131.1	815.7	14055.6	48383.6	7270.8	3753.5	6756.2	1797.9	4411.3	2022.1	880.5	4081	73.7	1364.2	276.3	749.4	428.6	375.4	395.7	635.7
patient_mdd_sub55	MD	2	17	12435.9	378.6	12949.8	46638	7040	3736.3	6383.7	1575.6	1082.5	2656.4	17819.6	3435.1	1407.9	1401.3	515	3898.2	93.6	1100.3	7566.5	179.7	14349.4	47165	6515.4	3600.7	6062.9	1604	3805.2	1756.1	553.6	3928.7	90.6	1564.9	141.7	1073.8	400	477.6	514.6	975.3
patient_mdd_sub56	MD	1	17	20498.7	549.4	15699.3	48054.6	7982.8	4599.3	7304.8	1377.6	1767	2975.9	20058.9	3467.8	1705.6	1680.8	730.8	4666	164.4	1292.6	14226.6	585.7	16953	50555.2	5803.3	4606.3	6881.5	1420.6	3989.6	2179.1	755.1	4581.8	108.6	1767.6	280.3	723.1	274.9	250.6	348.3	761.7
patient_mdd_sub57	MD	2	19	4671.6	397.5	11525.4	48290.1	6689.9	3590.1	6336.9	1339.3	856.6	1428.2	17094	3812.9	1345.9	765.2	563.1	3785.5	52.6	992.7	4410.8	441.8	11923.5	49625.1	6310	3477.6	6055.6	1227.7	3721.2	1584.3	597.3	3639.5	91.5	1369.1	191.6	752.2	463.4	453.3	437.1	805.5
patient_mdd_sub58	MD	1	15	6924	548.6	13629.2	45494.6	8277.6	4177.7	6543.3	1656.5	1069.5	1875.3	15843	4110.7	1457.1	672	511.8	4174.6	121.5	1183.5	7608	524.7	13293.2	39879.8	7331	4096.4	6052.9	1670.3	4190.3	1714.2	679.1	4382.9	243.7	1466.2	225.8	821	430.7	400.1	483.9	908.8
patient_mdd_sub59	MD	1	15	3308.8	660.7	12373	46956.1	6528.9	4066.5	6735.2	1751.4	830.7	1426.8	17771.1	3010.1	1439.3	776.9	424.2	3699.5	108.4	728.4	2698.5	576.6	12901.7	47469.1	5944.4	3834.8	6824.8	1704.8	2999.9	1519.8	637.3	4011.3	73.7	992.8	226.1	940.9	433.1	452.1	451.2	785.7
patient_mdd_sub60	MD	2	17	3967.3	512.8	14667.2	49385.5	6977.9	3909	6034.5	1484.1	750.4	954.6	18951.6	4125.5	1759.8	883.4	677.6	3549.9	109.1	859.5	2971.2	245.2	15213.9	51365.7	7059.3	4027.5	6176.4	1729.2	4514.8	2231.4	807.4	3598.1	122.3	1151	337.9	852	555.1	646	596.5	663.7
patient_mdd_sub61	MD	1	12	10463.4	605.2	12876.4	48413.8	8041.4	3840.6	7269.7	1992.4	1639.3	2314.8	17384.9	4399.6	1456.9	1982.3	675.1	3821.3	67.3	1124.5	11384.4	618.7	14706.1	48394	6824	4163	7507.6	1852	4274.6	1807.9	788.9	4051.8	221.1	1276	311.1	841.6	234.5	294.8	341.8	775.1
patient_mdd_sub62	MD	1	19	10646	989.7	17023.6	56593.5	8008.1	4372.4	7259	1567.2	1311.8	3506.9	20588.7	4178.7	1552.9	1632.1	604.6	4500.6	121.1	1776.6	9332.5	867.1	16077.2	59633.1	7036.5	4308.3	6420.1	1712	4465.9	1957.7	590.8	4474	67.4	2161.6	327	959.1	372.1	387.3	389.9	678.7
patient_mdd_sub63	MD	2	17	11282.1	633.2	16222.6	52111.4	8436	5262.9	6375.7	1876.3	1360.6	2758	21559.3	4623.1	1762.5	1333	640	4055.2	153.7	1354.3	13554.8	908.4	16585.4	54005.7	6786.7	5225.4	6095.5	1679.9	4470.5	2230.5	718.7	4560.8	136.7	1762.3	332.5	879	427.3	370.5	432.4	786
patient_mdd_sub64	MD	2	17	4756.2	589.7	12361.1	48108.6	6679.7	3919.4	6163.7	1404.8	870.3	1875	18200.3	3989.9	1598.6	726.6	675.4	3308.7	87.5	1053.8	2384.4	600.1	12537	48452.3	6405.8	3600.4	6411.9	1479.5	4432.1	1884.2	582.7	3813.1	100.2	1546.1	273.7	757	425	417.3	434.5	586.4
patient_mdd_sub65	MD	2	17	7781.9	344.1	15159.5	58824.3	8097.3	3583.7	5280.7	1765.8	1293.9	2168.7	21160.8	3481.3	1306.2	1044.9	669.4	4019.2	37.3	482.4	10957.2	308.6	14026.8	57703.2	7728.1	3820.4	5023.1	1597.8	3169.2	1579.7	767.1	4075.7	33.7	565	216.5	1071.3	640.6	614.7	665.5	942.4
patient_mdd_sub66	MD	1	16	4510.7	625.2	11802.6	49103.5	8177.3	4356.1	7147.5	1687.9	994.1	1842.6	18833.1	4141.1	1573.1	746.2	566.7	4108.5	150.3	1232.2	4505.2	334.4	11823.4	50595.1	7314.7	4482	6685.1	1928.4	4167	2010.4	670.9	4437.7	105.7	1625.3	201.1	989.5	401.5	367.2	390	572
patient_mdd_sub67	MD	2	13	6910.8	318.4	15853.8	52853.9	7562.8	4002.4	6353.4	1831.2	1177.4	1640	20410.7	3966.7	1670.7	1240.3	470	3887.7	101.7	968.8	7369.9	401.4	16337	54699.9	6980.1	4030.3	6073.7	1622.8	4168.3	1850.4	703.3	4194	133.6	1476.1	213.7	1047.9	500.7	518.7	483.6	951.2
patient_scz_sub01	SCZ	1	14	7847.1	769.8	13168.6	50760.8	7260.1	3862.7	6583	2005	1430.8	2373.1	18707.9	3919.7	1538.1	895.5	742	4085.9	151.1	1188.7	4858.4	580	12689.8	52536.9	6513	3877.1	7070.1	1671.1	3692.2	1650.9	852.3	4065.3	138.3	1547.5	145	509.8	247.2	275.7	282.7	435
patient_scz_sub02	SCZ	2	15	6251.9	460.4	10241.6	45410.7	6776.2	3967.3	5325.1	1713.9	774.9	1290.4	16681.4	3883.5	1422.6	974.6	598.4	3655.2	52.3	572.4	6505.3	432.1	10185.6	45393.9	6600.4	4091.2	5222.4	1632.2	3979.1	1446	615	3586.8	20.9	662	235.4	1026.4	637.1	655.1	581.5	862.9
patient_scz_sub03	SCZ	2	17	9196.2	448.5	12694.8	47188.9	6768.6	3645.5	6088.4	1643.6	1303.8	2975	18852.1	2995.7	1209	998.6	427.6	3849.3	45.8	825.8	6158.4	293.5	13455	46923.2	6590.6	3577.3	5985.6	1636.9	3485.6	1439	569.9	3831.5	128.3	1147.2	244.7	772.3	390.1	473.2	325.7	623.7
patient_scz_sub04	SCZ	2	17	9987.2	960.9	12582.8	45313.6	6357	3553.5	5329.9	1771.8	1628.5	2942.9	19380.6	3011.3	1005.7	957.1	513.9	3660.1	27.4	788.3	7214.6	507.7	13349.6	45694.9	5873.8	3796.6	6007.6	1521.9	3244.9	1503.4	536.4	3975	98	1056.6	245.1	751.3	371.8	343.5	305.6	640.8
patient_scz_sub05	SCZ	1	14	7855.6	858.7	14173.6	54707.3	8175.4	4563.9	7528.6	1952.5	1343	2385.7	19676.4	4210	1678.8	1108.4	641.3	4053.1	77.4	1308.4	5190.2	822.3	14233.3	56947.2	7767.6	4957.5	6862.4	1796.4	4579.7	2019.7	937	4123.9	106.5	1485	131.5	761.8	315.6	459.6	384.9	585.4
patient_scz_sub06	SCZ	1	16	7603.4	1152.2	13893.4	54503.4	8786.1	4571.4	7673.5	2374	1891.6	3112.6	22211.5	4157.7	1596.5	1063.5	811.9	4118.6	174.2	1233.9	8310.6	951	15041.2	54757.8	8624.6	4566.4	7173.6	2344.6	4332.1	1990.7	662	4421.1	135.8	1606.7	232.6	824.2	578.4	479.4	522.8	709
patient_scz_sub07	SCZ	1	17	7247.9	907	12151.9	49002.3	7396.9	4194.4	7433.7	2258.1	1561	2534.9	17838.9	3842.4	1521.5	1022.5	633.2	4057.4	81.1	1233.5	6534.4	724	12093.2	48555.3	6793.7	3995.9	7268.6	1772.4	3912.9	2011.3	615.6	4204.2	130.6	1417.8	264.8	584.6	311.7	358.2	364.1	672.3
patient_scz_sub08	SCZ	2	15	4728.7	622.1	11387.5	46568.7	7419.8	4413.9	7021	1618.6	1196.9	2250.9	15785.7	3503.7	1399.9	1106.2	507.9	3467.9	69.4	1039.6	2972.4	366.1	14589.2	46970	6007.5	4232.7	6573.5	1553.9	3785.9	1768.6	590.4	3442.9	75.9	1425.6	130.5	891.4	442.3	538.2	517.2	873.4
patient_scz_sub09	SCZ	1	16	9109.5	1290.1	16191.4	54139.2	8999.3	6203.2	7741.1	2067.2	1696.2	2894.8	21168.7	3705.3	1732.8	1374	637.2	4149.1	195	1342.1	8315.3	825.8	16171.5	58336.6	7470.5	6062	7724.4	1993.5	3841.8	1800	581.8	4580	196.7	1623.8	269.9	1230	583	575.6	583.7	1075.3
patient_scz_sub10	SCZ	2	17	3373	675.6	13997.3	55928.6	6627	3833	5790.4	2034.1	768	2465	20445.6	3198.9	1194.2	826.7	540	3668.3	115.1	1021.3	3714.8	520.9	14975.6	57162.1	6488.9	4103.1	6169.4	1888.4	3400.9	1558.6	625.8	4309.6	125.2	1153.6	217.2	729.7	379.9	458.9	378.9	636.9
patient_scz_sub11	SCZ	1	13	5519.2	437.2	12820.3	52495.5	7548.7	4776.3	7250.8	2130.6	1304.6	1560.1	19797	3942.2	1860.4	920	630	3826.4	205.4	1202.3	4978.6	425.7	12527.5	55119.3	7202.1	4447	6960.5	1902	4238.2	1874.5	705.9	3893.6	91	1522.2	268.1	806.8	423.6	469.9	467.8	775
patient_scz_sub12	SCZ	1	18	4443	723.4	13183.5	48871.7	6831.6	5008.9	7590	1925.8	1886.3	2252.8	19189.5	4575.7	1841.5	877.1	513.7	4674.9	182.7	1403.9	5687.2	498.8	12925.4	49905.9	6330.9	4519.2	7054.7	1868.7	4448.6	2129.7	699.4	4436.6	110.2	1641.6	303.4	653.4	437.1	419.4	429.7	806.8
patient_scz_sub13	SCZ	1	18	4543.8	505.4	12895.7	49746.4	8278.7	3935.3	7782.6	2231.4	1092.3	2364	20641.9	4180.4	1584.6	918	774.2	3987.9	48.6	1008.5	5354.1	470.1	14227.9	50664.3	7690.5	4404.7	7097.5	2011.5	4295.5	2166.2	804.1	4220.9	54.3	1332.6	206.2	1398.7	626.1	591.1	706.6	842.1
patient_scz_sub14	SCZ	2	18	6637.2	270.3	10382	42054.6	4853.4	3119	4983.9	1128.4	573	1437	13473.9	3109.4	977.2	633.2	776.5	3068.6	92.7	815.6	5272.4	274.5	10498.9	42802.7	3747	3130.9	4961.3	1148.7	3245.8	1308.3	501.1	3005.3	73.1	969.2	244.5	341.6	126.7	350.1	242.7	522.9
patient_scz_sub15	SCZ	2	17	11746.1	484.6	14979.8	52243.7	7045.5	4083.9	7084.8	1935	928	1683.7	21221.5	3304.3	1458.7	757.7	628.6	4264.2	122.9	989.6	12588.5	567	15513.2	52260.6	6685.5	4293.9	6686	1797.4	3377.1	1977.7	705.4	4136.7	61.9	1229.9	288.7	893.5	352.8	454.3	438.6	857.9
patient_scz_sub16	SCZ	2	13	6411.5	583.9	11265.5	42392.3	6713	3723.3	6423.1	1736	673.8	1300.9	16180.3	3780.2	1239.4	1030.8	707	3485.7	69.6	1025.2	3860.8	341.7	11828.1	42819.4	6633.7	3844.8	6156	1706	3965.7	1951.5	629.6	3715.7	64.7	1562.9	246.2	859.4	315.8	415.4	473.1	1023.8
patient_scz_sub17	SCZ	2	17	2855.2	219.5	14544.2	56223.4	6974.1	3740.6	6391	1692.9	909.1	1864.7	18368.6	3813.3	1408.3	711.6	530.6	4070.4	77.8	1019.5	2892.9	290	15446.9	59076.4	6893.2	3813.2	6289.4	1668.6	4107.8	1761	667.3	4708	97.2	1309.4	187.6	787.6	391.4	499.4	420	725.3
patient_scz_sub18	SCZ	1	14	8935.9	470.6	13910.8	63369.3	7683.3	4824.4	8202.2	2054.2	1279.2	1873.4	21278.2	4163.7	1842.3	563.5	662.3	4407.6	168.8	1213.4	6261.8	477.3	14930.4	64160.6	7463.3	4783.2	8806.1	1999.7	4646.8	2104.1	586.7	4551.7	143.2	1534.1	361.8	851	539.3	402.1	537.1	789.2
patient_scz_sub19	SCZ	1	16	4659.9	374.9	15033.9	51675.6	8057.8	3884.5	7977.1	2145.9	1130.3	2263	20419.4	4259	1643.3	1058	650.7	4433.1	54.3	1012.8	3322.5	513.8	15293.1	53861.8	7206.8	3941.7	7736.9	2160.2	3982.4	1989.2	648.2	4579.1	96	1398.4	268.1	829.2	416.4	578.1	542.7	785.6
patient_scz_sub20	SCZ	1	19	6757.9	385.5	14284.4	56525.4	6511.5	3401.4	4667.6	1139.2	1275.9	1660.2	20869.7	3641.1	1597.2	1497.2	586.5	3661.7	132.4	1151.6	6421	284	14139.1	56849.4	5137.8	3385	4443.6	1376.8	3704.4	1658	691	3583.1	121.6	1703.9	225.1	873.7	349.2	359.8	370.7	654.4
patient_scz_sub21	SCZ	2	17	5697.5	318.7	14540.6	47659	6966.9	3463.9	5933.6	1835.9	896.5	2205.1	19168.9	3372.6	1337.6	1082.2	500	3682	61.7	1017.5	4334.2	607.7	13490.8	50847	6203.2	3707.9	5768.1	1760.9	3147.1	1771.3	653.3	4163.5	50.2	1127.5	213.9	855	433.7	402.4	422.4	834.6
patient_scz_sub22	SCZ	2	19	9440.1	447.9	12838.6	44662.6	7798.9	3452.7	5281.3	1578	2187.3	1623.9	19209.6	3417.3	1477.4	1334.9	708.8	3835.1	52.2	1147.9	8045.8	328.9	13843.3	44328	7112.5	3751.6	5463	1666	3578.5	1775.1	548.3	3729	93.9	1416.8	243.6	1041.3	441.1	432.9	415.9	770.9
patient_scz_sub23	SCZ	2	14	5223.7	476.8	15989.9	55004.1	8407.8	4206.8	6946.2	1735.6	942.6	1833.5	17941.1	3851.9	1206.3	1059.4	564.7	4094.3	76.9	1119.2	6078.6	592.5	14462.9	58715.2	7293.2	4712.4	7674.3	1863.5	3967.9	2150	784.9	4256.3	181.7	1857.4	296.6	878.6	435.7	432.3	431.8	744
patient_scz_sub24	SCZ	2	15	3053.4	347.8	13876	47682.3	6753.1	4239.6	6070.1	2044.1	876.3	1748.3	17556	3483.1	1275.9	696.6	552.9	3634.5	110.8	1041.7	2836.4	677.7	14188.8	46974.2	6603.8	4219.8	6021	2053.8	3856.4	1480.3	525.8	3580.1	160.4	1432.9	236.8	801	463	419.7	465.5	708.8
patient_scz_sub25	SCZ	1	19	3904.8	380.4	13488.5	45101.8	8894.5	4660.9	7913.3	2194.6	921.6	2125.6	21200.4	4218.5	1457.1	1255.3	658.3	4075.5	110.6	1061.3	3452.2	356	13815.6	47188.9	8135.8	4806.3	7838.4	1900.6	4104.2	1903.5	784.7	4277.3	154.7	1469.4	180.7	808.1	407.9	554.5	529.1	781.2
patient_scz_sub26	SCZ	2	17	6265.8	552.7	14765.7	45427.7	7189.3	3714.1	6817.1	1889.2	835.4	1379.2	19725.6	3604.9	1371.9	995.5	473.7	4142	129.1	1103.5	4603.6	256.9	14259	47576.9	6642.4	3271.4	6344.7	1783.7	3415.5	1367.4	474.3	4154.4	154.1	1490.1	117	833.7	392.3	529.3	498.6	878.7
patient_scz_sub27	SCZ	2	16	7968.8	197.9	15096.3	42285.4	6978.6	3661.6	6934.9	1417.9	795.7	2177.4	15658.4	4302.6	1450.5	1134.6	782.5	3798	125.3	916.4	6104.4	308.7	12991.4	45250.5	6257.2	3685.9	6392.8	1473.9	4392.6	1768	698.2	3829.7	105.8	1287.9	244.4	1048.4	336.9	436.9	517.6	901.2
patient_scz_sub28	SCZ	2	17	4076.6	626	12017.7	43258.5	6859.7	4276.5	5601.4	1499.3	691.8	1842.5	18020.5	3161.8	1472.9	811.3	541.9	3515.8	63.1	747.6	4199.4	362.3	12413.1	45566.8	6240.8	4189.3	6000.5	1711.9	3479	1712.2	622	3451.9	77	1004.7	222.6	794.9	358	501	479.6	948.5
patient_scz_sub29	SCZ	2	18	12340.3	788.5	13783.3	46728.6	7182.5	4177.2	6760.8	1705.3	1703.2	2593.1	19898.7	4285.8	1546.2	1345.5	549.8	4050.2	108.2	1317.1	8667.5	548.8	13428.8	46987.3	6297.2	4405.7	6590.6	1654.5	3494.7	1834.6	774.1	4134.3	54.7	1470.3	185.8	926.8	504.8	511.5	424.7	765.6
patient_scz_sub30	SCZ	2	15	6541	527.2	13102.8	45569.5	6900.9	4473.9	8159.4	2195.9	1130.7	1771	16888.6	3609.2	1286.7	844.7	910.3	3838.3	91.6	1230.5	5160	844.9	12490.8	46816.4	6570	4122.8	7897.7	2031.3	4000.9	1571.6	663.1	4096.2	102.3	1555.9	341.6	938.5	420.7	446.7	476.8	832.7
patient_scz_sub31	SCZ	2	15	8105.4	328.9	11583.1	46354.2	7639	4031.6	6201.7	1622.2	1333.9	1472.8	16098.7	3693.9	1565.6	1124.9	557.2	3353	79.5	1084.3	7329.6	262.8	11881	48814.3	6968.4	4075.5	6316	1340.2	4005.5	1558.4	700.7	3305.5	114.5	1257.6	248.7	899.2	406.7	504.8	409.4	741.3
patient_scz_sub32	SCZ	1	15	4786.4	626.7	14340.3	56198.6	8015.9	3956.7	5508.4	1798.6	936.2	1472	20277.9	3833.4	1510.8	1169.4	883.8	4042.4	13.7	518.7	4479.5	263.7	12955.8	56592.8	7771.2	4244.8	5178.1	1746.4	4019	1775.3	663	4110.6	12.2	396	170.1	1006	532.4	830.1	709.8	876.2
patient_scz_sub33	SCZ	2	19	4218.9	337.6	14061.2	51101.5	7628.9	3384.9	4892.7	1698.8	503.2	1645.7	18018.4	3724.9	1284.2	616.9	394	3527.1	59.2	292.9	3939.4	601.4	13322.3	55019.9	7148	3368.5	4803.8	1564.5	4168.8	1766.8	414.8	3673.3	7.7	555.4	166.7	577.7	271.9	605.1	634	730.7
patient_scz_sub34	SCZ	1	14	8214.4	1337.7	13644.4	53800.7	8108.1	3722.9	6547.2	2037.8	1240.5	1781.6	19770.7	3795.2	1648.2	1123.1	560.9	4001.3	31	219.7	7454.9	429.6	12565.7	56900.9	7828.5	3877.4	6465.8	1906.2	4207.7	1808	731.2	4219.4	27.4	606.1	182.2	977.7	473.6	515.1	494.6	963.6
patient_scz_sub35	SCZ	1	15	4790	320.9	11523.9	51962.4	8083.8	3921.9	7442.2	1777.4	966.5	2394.5	19094.2	3856.6	1602.1	846.3	607.8	3790.9	63.7	938.5	4616.5	360.1	12333.4	52616.9	6788.7	4052.5	7359.5	1919.4	3900.7	1651.5	622.8	4109.6	132.1	1248.8	130.9	807.2	477.6	478.3	433.7	897.7
patient_scz_sub36	SCZ	1	18	6244.5	538.8	12512.3	38774.4	8599.8	3777.7	5989.6	1313.6	1320.9	2998	18047.3	3765	1575.4	1198.6	511.7	4035.3	90.4	1383.2	3932.8	449.5	13641.1	37427.1	7353.3	3953.1	6489.7	1689.3	3948.3	1557.4	724.3	3909.4	132.7	1317.3	146.1	744.7	390.3	430.4	519.4	677.5
patient_scz_sub37	SCZ	2	16	6739.7	348.6	10852.2	42073.3	7455.9	3937.5	5662.1	1919.1	1332.1	1685.8	18426.6	4109.2	1533.5	820.3	642.2	3134	117.2	1080.3	6419.6	319.7	10591.7	41710.9	6148	4024	5610.7	1628.7	3815.6	1522.7	632.3	3262.9	68.6	1339	249.6	745.6	290.5	320.6	317.8	659.1
patient_scz_sub38	SCZ	1	18	8817.9	606.5	12592.7	50323.7	7915.2	3216.5	6392.6	1838.2	1678.3	3145.6	19506.8	3295.1	1340.6	1630.8	494.4	3867.3	100.5	1157.6	9058.6	658	12814.5	53488.4	7088.6	3372.1	6523.3	1735.6	3517	2136.6	598	4144	99.7	1297.6	153.4	1034	363.9	395.7	458.4	904.2
patient_scz_sub39	SCZ	1	16	3433.7	638.2	11791.6	51235.6	7506.6	4175.9	6178.2	1635.7	1160.4	1869	18780.7	3811.6	1444.3	820.2	482.3	3333.7	119.2	1502.7	2714.6	317.1	12439.9	55282.5	7381.7	4088.8	6266.4	1655.4	4175.8	1570.5	669.9	3965.3	101.1	1847	238.5	866.4	613.3	538.8	531.9	705.6
patient_scz_sub40	SCZ	2	17	3418.7	355.7	13826.7	49730.5	7499.7	4308.5	4698.4	1426.5	725.2	2377.2	18793.8	3614.3	1403.4	728.2	691.1	3214.9	115.8	865.2	3191.2	388	13774.8	49283.6	6413.6	4557.6	5573.1	1269.1	3681.6	1608.2	573.1	3509	110.7	1294.5	280.1	953.3	534.3	714.5	884.4	925
patient_scz_sub41	SCZ	1	15	5777.1	495	13902.7	52039.5	8210	4449.9	6631	1931.4	769.6	1294.9	21879	3968.1	1730.2	1171.3	868.9	3946.3	86.5	1390.3	4852.6	573.2	14957.7	54129.9	8317	4400.9	6491.7	2428.9	4224.4	1736.4	735	4146	179.2	1669.3	184.3	1095.4	563.7	704.1	647.9	1102
patient_scz_sub42	SCZ	2	11	3440.4	385.5	13703.5	48411.4	7920.7	3940.4	5968.2	1417.9	1077.8	1644.6	19537.2	3127.2	1603.6	722.9	797.9	3891.7	113	1064.5	2847.3	427.2	13748.5	47168.7	6991.3	4213.9	6190.3	1587.1	4141.6	1738.7	838.8	4136.6	141.2	1623.2	293.3	737.6	327.6	461.2	436.5	673.9
patient_scz_sub43	SCZ	2	13	6482	499.4	12243.6	41291.6	6743.3	4581.4	6034.4	1712	1633.6	1890.6	13567.5	3320	1211.2	909	669	3387.1	88.1	1331.9	4553.7	440.9	13083.7	40748.6	5836.2	4275.2	5889.3	1638.4	3464.4	1547.8	705.3	3564.3	74.1	1491.4	257.6	887.5	463.2	404.3	495.8	988.1
patient_scz_sub44	SCZ	1	15	5742	272.7	14035.4	51837.9	8902.4	4177.1	7018.6	1804.5	964.6	1887.3	19777.2	4559.3	1740.3	1018.2	826.1	3985.6	49	1122.5	3884	304.4	14715.5	50948.5	7704.4	4309.5	6726.1	2321.4	4989.9	2268.8	766.4	4098.5	48.9	1161.5	304.1	692.1	387	402.9	379.8	705.4
patient_scz_sub45	SCZ	1	15	7668.1	589.1	13424.7	53951.9	7999.2	4247.9	8010.9	2148.2	1206.6	2464.6	21929.1	4076.9	1728.7	1059	729.5	4509.1	171.2	1239.9	6142.3	301.3	13406.4	52739.3	7852.5	4122	7453.2	2017.9	4481.6	2023	715	4067.9	92	1645.6	370.6	879.9	506.3	427.7	525.7	686.4
patient_scz_sub46	SCZ	1	17	5856.6	604.1	14176.4	51957.4	7397	4131.5	8243.2	1944.7	1141.9	2012.6	19661.9	3679.8	1611.7	1054.2	652.4	3882.6	73.7	1233.6	3011	341.8	13362.6	53710.2	6524.3	3738.4	8213.6	1947.5	3936.8	1973.2	798	4258.1	99.3	1301.3	246.3	826.9	358.6	428.2	444.5	652.7
patient_scz_sub47	SCZ	1	16	7812.7	696.8	12128.9	50965.7	6703.8	4406.8	6552.5	2114.2	1241.6	2382.9	19796	3310.4	1261.2	1268.5	616.6	3797.2	89.1	1285.7	7517.4	627.6	12604.9	53487.4	6810.4	4504.4	6203.1	1986.2	3557	1672.3	687	3767.4	66.3	1478.5	270.7	945.3	465.2	489.8	549	892.3
patient_scz_sub48	SCZ	2	15	4233.2	522.3	13347.9	49405.3	6731.7	3918.1	6522.7	1774.5	733.1	1805.2	17798.8	3713	1387.2	726.6	607.3	3311	90.1	963.6	3432	773.7	14012.2	49388.7	6294.7	3734.4	6277.4	1673.4	3904.1	1568.3	708.7	3804.7	81.5	1343.8	312.6	687.3	373.4	451	370.2	632.6
patient_scz_sub49	SCZ	1	17	10591.5	344.4	17287	49667.1	8289.7	4510.9	6698.9	1597.9	865.1	1395.3	20975.8	4319.7	1490.1	1121.9	773.7	3821.5	70.7	1348.6	7107.5	302.8	18246.6	51207.8	7098.7	4509.1	6081.2	1550.7	4661.4	2033.9	729.6	3897.9	95.8	1636.5	275.8	983.4	398.7	444.8	523.6	1087.3

## Sheet: ICV
Supplementary Table 3. The processed data supporting the conclusions of this article (intracranial volumes).
sub	ICV
patient_con_sub01	1.45624e+06
patient_con_sub02	1.57678e+06
patient_con_sub03	1.21829e+06
patient_con_sub04	1.41662e+06
patient_con_sub05	1.51549e+06
patient_con_sub06	1.535e+06
patient_con_sub07	1.36156e+06
patient_con_sub08	1.51979e+06
patient_con_sub09	1.58432e+06
patient_con_sub10	1.51138e+06
patient_con_sub11	1.53638e+06
patient_con_sub12	1.60505e+06
patient_con_sub13	1.55576e+06
patient_con_sub14	1.48496e+06
patient_con_sub15	1.59896e+06
patient_con_sub16	1.53811e+06
patient_con_sub17	1.55456e+06
patient_con_sub18	1.49979e+06
patient_con_sub19	1.5472e+06
patient_con_sub20	1.41595e+06
patient_con_sub21	1.61641e+06
patient_con_sub22	1.48809e+06
patient_con_sub23	1.34989e+06
patient_con_sub24	1.4467e+06
patient_con_sub25	1.43517e+06
patient_con_sub26	1.34892e+06
patient_con_sub27	1.49934e+06
patient_con_sub28	1.39418e+06
patient_con_sub29	1.76093e+06
patient_con_sub30	1.54965e+06
patient_con_sub31	1.35068e+06
patient_con_sub32	1.52471e+06
patient_con_sub33	1.41776e+06
patient_con_sub34	1.26446e+06
patient_mdd_sub01	1.38135e+06
patient_mdd_sub02	1.44885e+06
patient_mdd_sub03	1.26126e+06
patient_mdd_sub04	1.37543e+06
patient_mdd_sub05	1.39086e+06
patient_mdd_sub06	1.54423e+06
patient_mdd_sub07	1.52249e+06
patient_mdd_sub08	1.54865e+06
patient_mdd_sub09	1.2374e+06
patient_mdd_sub10	1.74721e+06
patient_mdd_sub11	1.50833e+06
patient_mdd_sub12	1.59485e+06
patient_mdd_sub13	1.4589e+06
patient_mdd_sub14	1.17778e+06
patient_mdd_sub15	1.36003e+06
patient_mdd_sub16	1.26987e+06
patient_mdd_sub17	1.52478e+06
patient_mdd_sub18	1.3542e+06
patient_mdd_sub19	1.42047e+06
patient_mdd_sub20	1.39586e+06
patient_mdd_sub21	1.66216e+06
patient_mdd_sub22	1.31474e+06
patient_mdd_sub23	1.45794e+06
patient_mdd_sub24	1.73879e+06
patient_mdd_sub25	1.4272e+06
patient_mdd_sub26	1.57623e+06
patient_mdd_sub27	1.57436e+06
patient_mdd_sub28	1.38096e+06
patient_mdd_sub29	1.62021e+06
patient_mdd_sub30	1.43411e+06
patient_mdd_sub31	1.35536e+06
patient_mdd_sub32	1.30489e+06
patient_mdd_sub33	1.59919e+06
patient_mdd_sub34	1.45303e+06
patient_mdd_sub35	1.65965e+06
patient_mdd_sub36	1.38008e+06
patient_mdd_sub37	1.54559e+06
patient_mdd_sub38	1.43213e+06
patient_mdd_sub39	1.41044e+06
patient_mdd_sub40	1.36709e+06
patient_mdd_sub41	1.3078e+06
patient_mdd_sub42	1.30177e+06
patient_mdd_sub43	1.44096e+06
patient_mdd_sub44	1.51144e+06
patient_mdd_sub45	1.48617e+06
patient_mdd_sub46	1.36557e+06
patient_mdd_sub47	1.39496e+06
patient_mdd_sub48	1.35406e+06
patient_mdd_sub49	1.56971e+06
patient_mdd_sub50	1.62896e+06
patient_mdd_sub51	1.68026e+06
patient_mdd_sub52	1.33402e+06
patient_mdd_sub53	1.60371e+06
patient_mdd_sub54	1.47072e+06
patient_mdd_sub55	1.46578e+06
patient_mdd_sub56	1.53016e+06
patient_mdd_sub57	1.32825e+06
patient_mdd_sub58	1.39136e+06
patient_mdd_sub59	1.234e+06
patient_mdd_sub60	1.47664e+06
patient_mdd_sub61	1.40211e+06
patient_mdd_sub62	1.58276e+06
patient_mdd_sub63	1.65911e+06
patient_mdd_sub64	1.39069e+06
patient_mdd_sub65	1.49297e+06
patient_mdd_sub66	1.55088e+06
patient_mdd_sub67	1.63039e+06
patient_scz_sub01	1.45176e+06
patient_scz_sub02	1.31437e+06
patient_scz_sub03	1.30309e+06
patient_scz_sub04	1.27099e+06
patient_scz_sub05	1.5054e+06
patient_scz_sub06	1.68972e+06
patient_scz_sub07	1.49668e+06
patient_scz_sub08	1.33226e+06
patient_scz_sub09	1.58046e+06
patient_scz_sub10	1.21615e+06
patient_scz_sub11	1.57339e+06
patient_scz_sub12	1.53796e+06
patient_scz_sub13	1.62539e+06
patient_scz_sub14	1.1777e+06
patient_scz_sub15	1.53323e+06
patient_scz_sub16	1.30929e+06
patient_scz_sub17	1.43407e+06
patient_scz_sub18	1.78013e+06
patient_scz_sub19	1.5049e+06
patient_scz_sub20	1.50227e+06
patient_scz_sub21	1.27475e+06
patient_scz_sub22	1.36773e+06
patient_scz_sub23	1.51986e+06
patient_scz_sub24	1.25538e+06
patient_scz_sub25	1.5539e+06
patient_scz_sub26	1.4866e+06
patient_scz_sub27	1.42447e+06
patient_scz_sub28	1.27794e+06
patient_scz_sub29	1.51582e+06
patient_scz_sub30	1.40622e+06
patient_scz_sub31	1.47746e+06
patient_scz_sub32	1.57737e+06
patient_scz_sub33	1.32755e+06
patient_scz_sub34	1.54252e+06
patient_scz_sub35	1.51588e+06
patient_scz_sub36	1.59487e+06
patient_scz_sub37	1.36057e+06
patient_scz_sub38	1.44536e+06
patient_scz_sub39	1.44885e+06
patient_scz_sub40	1.32556e+06
patient_scz_sub41	1.63667e+06
patient_scz_sub42	1.4064e+06
patient_scz_sub43	1.10264e+06
patient_scz_sub44	1.46151e+06
patient_scz_sub45	1.70436e+06
patient_scz_sub46	1.46727e+06
patient_scz_sub47	1.32091e+06
patient_scz_sub48	1.4588e+06
patient_scz_sub49	1.57154e+06
