# Supplementary material for: Cortical thickness distinguishes between major depression and schizophrenia in adolescents
Source: BMC Psychiatry. 2021 Jul 20;21:361. doi: 10.1186/s12888-021-03373-1 (PMC8293570; doi:10.1186/s12888-021-03373-1)
Supplement: Supplementary file 4 — Additional file 4: Supplementary Table 4. The mean feature weight and cross-validation ratio of all brain regions. [file 12888_2021_3373_MOESM4_ESM.xlsx]

## Sheet: Sheet1
Supplementary Table 4. The mean feature weight and cross-validation ratio of all brain regions.
feature_name(thickness)	mean feature weight			CVR(cross-validation ratio)
	MDD-HC	SCZ-HC	MDD-SCZ	MDD-HC	SCZ-HC	MDD-SCZ
lh_bankssts	0.308	0.439	0.585	4.404	17.045	8.202
lh_caudalanteriorcingulate	0.446	0.231	-0.323	8.46	9.577	-7.264
lh_caudalmiddlefrontal	0.179	0.2	0.719	2.8	6.611	11.253
lh_cuneus	-0.125	-0.016	-0.434	-3.324	-0.681	-4.813
lh_entorhinal	-0.02	0.072	0.005	-0.291	2.969	0.205
lh_fusiform	0.103	0.078	-0.69	2.07	2.977	-13.91
lh_inferiorparietal	-0.164	0.014	0.504	-5.106	0.547	8.264
lh_inferiortemporal	0.255	-0.174	0.043	6.477	-5.549	0.79
lh_isthmuscingulate	-0.024	-0.25	-0.383	-0.568	-6.805	-8.047
lh_lateraloccipital	-0.025	-0.129	0.389	-0.622	-3.458	5.094
lh_lateralorbitofrontal	-0.345	-0.307	-0.201	-4.267	-10.672	-4.81
lh_lingual	0.047	0.314	0.363	1.361	10.552	6.752
lh_medialorbitofrontal	-0.377	-0.296	0.204	-9.083	-11.05	4.873
lh_middletemporal	-0.533	-0.35	0.154	-14.483	-11.611	2.356
lh_parahippocampal	-0.411	-0.107	-0.272	-14.227	-2.992	-6.243
lh_paracentral	-0.19	0.183	0.473	-5.605	6.573	9.15
lh_parsopercularis	-0.018	0.136	0.267	-0.191	4.684	6.381
lh_parsorbitalis	-0.018	0.111	0.583	-0.354	3.854	7.345
lh_parstriangularis	0.103	-0.055	-0.043	2.882	-1.881	-0.72
lh_pericalcarine	-0.167	0.101	-0.131	-2.22	4.681	-1.671
lh_postcentral	0.083	0.084	0.134	0.981	2.643	0.906
lh_posteriorcingulate	-0.116	-0.118	-0.052	-2.417	-4.103	-1.041
lh_precentral	0.07	0.005	-0.223	2.626	0.209	-4.214
lh_precuneus	-0.355	0.058	-0.426	-9.514	1.849	-3.997
lh_rostralanteriorcingulate	0.119	0.207	0.341	2.789	5.476	6.154
lh_rostralmiddlefrontal	-0.212	-0.175	-0.171	-4.105	-4.413	-2.254
lh_superiorfrontal	0.295	0.124	0.108	7.181	3.128	0.934
lh_superiorparietal	-0.344	-0.375	-0.124	-6.666	-14.18	-1.956
lh_superiortemporal	-0.214	0.273	0.462	-4.489	8.428	6.047
lh_supramarginal	0.22	-0.076	-0.172	6.035	-2.602	-2.691
lh_frontalpole	0.216	0.07	-0.665	4.507	2.109	-14.701
lh_temporalpole	0.602	0.134	-0.136	21.863	4.702	-2.863
lh_transversetemporal	0.173	-0.077	-0.272	3.413	-3.015	-4.054
lh_insula	-0.275	-0.17	0.391	-6.834	-5.935	9.52
rh_bankssts	-0.206	-0.02	0.153	-3.31	-0.505	3.108
rh_caudalanteriorcingulate	0.41	0.369	0.126	8.219	9.885	3.206
rh_caudalmiddlefrontal	0.099	0.131	-0.624	1.913	3.743	-11.426
rh_cuneus	-0.197	-0.236	-0.278	-2.317	-9.071	-6.021
rh_entorhinal	0.124	0.051	-0.378	2.533	1.582	-7.987
rh_fusiform	-0.006	0.149	0.714	-0.207	5.59	12.976
rh_inferiorparietal	0.209	0.152	-0.222	2.911	4.9	-3.093
rh_inferiortemporal	-0.543	-0.16	0.036	-7.014	-4.366	0.644
rh_isthmuscingulate	0.043	0.158	0.426	0.779	5.758	10.479
rh_lateraloccipital	0.099	-0.056	0.137	1.671	-1.816	2.244
rh_lateralorbitofrontal	-0.193	0.069	-0.073	-3.559	2.055	-1.915
rh_lingual	0.065	-0.045	-0.426	1.491	-1.788	-7.54
rh_medialorbitofrontal	-0.08	-0.028	0.313	-1.864	-0.845	6.471
rh_middletemporal	0.299	0.13	0.348	7.837	4.224	6.513
rh_parahippocampal	0.255	-0.005	0.139	5.777	-0.179	2.086
rh_paracentral	0.19	-0.002	-0.172	4.402	-0.1	-4.062
rh_parsopercularis	0.135	-0.04	-0.685	3.536	-1.394	-9.601
rh_parsorbitalis	0.001	-0.338	0.099	0.135	-13.085	1.101
rh_parstriangularis	0.407	0.107	-1.113	5.331	4.19	-11.282
rh_pericalcarine	0.172	-0.097	0.671	1.448	-3.645	13.049
rh_postcentral	0.696	0.019	-0.92	8.609	0.721	-7.743
rh_posteriorcingulate	0.33	0.15	-0.379	3.48	5.841	-5.805
rh_precentral	0.101	-0.182	0.276	0.905	-6.693	3.463
rh_precuneus	0.153	0.361	0.025	2.079	10.735	0.183
rh_rostralanteriorcingulate	-0.04	-0.105	-0.144	-1.031	-3.448	-2.8
rh_rostralmiddlefrontal	0.154	0.176	0.525	3.158	5.521	6.154
rh_superiorfrontal	-0.42	-0.162	-0.211	-5.782	-5.578	-2.811
rh_superiorparietal	0.131	0.147	0.267	2.277	7.289	5.033
rh_superiortemporal	-0.128	0.189	-0.041	-1.871	5.304	-0.49
rh_supramarginal	0.41	0.071	0.702	11.183	2.657	10.566
rh_frontalpole	-0.372	-0.09	-0.008	-10.552	-2.546	-0.024
rh_temporalpole	-0.595	-0.33	0.249	-20.656	-10.138	4.345
rh_transversetemporal	0.048	0.018	-0.024	1.188	0.602	-0.522
rh_insula	-0.405	-0.25	-0.162	-11.883	-7.054	-2.524
