# Supplementary material for: Cortical thickness distinguishes between major depression and schizophrenia in adolescents
Source: BMC Psychiatry. 2021 Jul 20;21:361. doi: 10.1186/s12888-021-03373-1 (PMC8293570; doi:10.1186/s12888-021-03373-1)
Supplement: Supplementary file 5 — Additional file 5: Supplementary Table 5. The t-value and p-value between different groups using t-test in univariate analysis (FDR corrected). [file 12888_2021_3373_MOESM5_ESM.xlsx]

## Sheet: Sheet1
Supplementary Table 5. The t-value and p-value between different groups using t-test in univariate analysis(FDR corrected).
feature_name(thickness)	MDD-HC		SCZ-HC		MDD-SCZ
	t	p	t	p	t	p
lh_bankssts	-1.629	0.259	-4.193	0.005**	1.917	0.561
lh_caudalanteriorcingulate	-3.998	0.008**	-3.414	0.014*	-0.869	1
lh_caudalmiddlefrontal	-1.229	0.408	-2.617	0.048*	1.439	0.945
lh_cuneus	-0.299	0.84	-0.064	0.963	-0.329	1
lh_entorhinal	-0.803	0.565	-0.911	0.528	-0.015	1
lh_fusiform	-1.709	0.257	-1.51	0.255	0.072	1
lh_inferiorparietal	-2.051	0.265	-3.094	0.026*	1.228	0.944
lh_inferiortemporal	0.025	0.98	-0.758	0.578	1.087	0.999
lh_isthmuscingulate	-1.788	0.261	-0.678	0.618	-0.626	1
lh_lateraloccipital	-1.487	0.329	-1.247	0.35	0.027	1
lh_lateralorbitofrontal	1.674	0.264	0.866	0.551	0.59	0.946
lh_lingual	-0.22	0.878	-0.813	0.558	0.336	1
lh_medialorbitofrontal	2.034	0.233	1.405	0.293	0.64	1
lh_middletemporal	1.347	0.397	-0.213	0.943	1.759	0.69
lh_parahippocampal	-0.162	0.885	0.066	0.976	-0.313	0.987
lh_paracentral	-1.744	0.26	-2.217	0.087	0.73	1
lh_parsopercularis	-1.671	0.256	-2.854	0.037*	1.481	0.961
lh_parsorbitalis	0.167	0.894	-1.804	0.159	2.6	0.717
lh_parstriangularis	-1.082	0.446	-1.355	0.312	0.073	1
lh_pericalcarine	-0.666	0.638	-0.945	0.525	0.195	0.991
lh_postcentral	-1.342	0.388	-2.058	0.112	1.03	0.944
lh_posteriorcingulate	-1.288	0.402	-1.002	0.493	0.07	1
lh_precentral	-1.183	0.418	-2.133	0.102	0.857	0.99
lh_precuneus	-2.048	0.245	-2.594	0.045*	0.606	0.977
lh_rostralanteriorcingulate	-1.198	0.418	-1.616	0.22	0.373	1
lh_rostralmiddlefrontal	0.629	0.656	-0.51	0.717	0.997	0.949
lh_superiorfrontal	-1.884	0.25	-2.927	0.034*	0.781	0.99
lh_superiorparietal	-1.283	0.393	-1.815	0.161	0.497	0.981
lh_superiortemporal	-1.339	0.379	-3.175	0.024*	2.083	0.895
lh_supramarginal	-1.901	0.256	-2.952	0.035*	1.134	0.979
lh_frontalpole	-2.524	0.179	-2.28	0.078	-0.46	0.976
lh_temporalpole	-0.8	0.557	-0.722	0.595	-0.275	0.969
lh_transversetemporal	-0.593	0.673	-1.258	0.352	0.497	1
lh_insula	1.168	0.407	-0.022	0.983	1.044	0.968
rh_bankssts	-1.907	0.269	-2.727	0.041*	1.152	1
rh_caudalanteriorcingulate	-3.631	0.015*	-2.604	0.047*	-0.981	0.931
rh_caudalmiddlefrontal	-1.847	0.256	-1.597	0.222	-0.305	0.976
rh_cuneus	0.314	0.841	-0.093	0.969	0.264	0.962
rh_entorhinal	0.235	0.879	0.125	0.972	-0.075	1
rh_fusiform	-0.807	0.574	-2.329	0.072	2.047	0.73
rh_inferiorparietal	-3.332	0.027*	-3.978	0.005**	0.605	0.952
rh_inferiortemporal	0.402	0.78	-0.529	0.714	1.315	0.928
rh_isthmuscingulate	-2.299	0.178	-2.592	0.043*	0.792	1
rh_lateraloccipital	-1.433	0.351	-1.867	0.148	0.694	1
rh_lateralorbitofrontal	0.497	0.727	-0.371	0.82	1.068	0.979
rh_lingual	0.215	0.868	-0.148	0.968	0.099	1
rh_medialorbitofrontal	0.681	0.638	-0.77	0.58	1.293	0.9
rh_middletemporal	-1.267	0.393	-2.851	0.034*	2.21	0.989
rh_parahippocampal	-1	0.494	-1.266	0.356	0.432	0.985
rh_paracentral	-1.814	0.26	-1.872	0.152	0.184	0.984
rh_parsopercularis	-1.647	0.259	-1.928	0.139	0.012	0.99
rh_parsorbitalis	-0.51	0.729	-0.623	0.649	0.287	0.975
rh_parstriangularis	-3.153	0.036*	-2.818	0.034*	-0.486	0.97
rh_pericalcarine	0.927	0.515	0.211	0.929	0.642	1
rh_postcentral	-2.162	0.225	-1.953	0.137	-0.037	1
rh_posteriorcingulate	-2.468	0.149	-2.507	0.048*	0.347	1
rh_precentral	-1.173	0.414	-1.461	0.272	0.316	1
rh_precuneus	-2.397	0.157	-3.735	0.006**	1.438	0.868
rh_rostralanteriorcingulate	-0.998	0.485	-0.858	0.546	-0.213	0.992
rh_rostralmiddlefrontal	-0.915	0.503	-2.102	0.105	1.389	0.876
rh_superiorfrontal	-1.125	0.426	-1.707	0.189	0.527	0.994
rh_superiorparietal	-1.737	0.253	-2.622	0.051	0.97	0.908
rh_superiortemporal	-0.923	0.507	-2.507	0.051	1.943	0.618
rh_supramarginal	-2.504	0.158	-3.949	0.004**	1.986	0.672
rh_frontalpole	0.433	0.768	-0.922	0.531	1.714	0.674
rh_temporalpole	1.771	0.258	0.842	0.547	0.646	1
rh_transversetemporal	-2.015	0.226	-1.207	0.365	-0.606	1
rh_insula	0.978	0.488	0.124	0.958	0.799	1
